# Supplementary material for: Sleep decreases neuronal activity control of microglial dynamics in mice
Source: Nat Commun. 2022 Oct 21;13:6273. doi: 10.1038/s41467-022-34035-9 (PMC9586953; doi:10.1038/s41467-022-34035-9)
Supplement: Supplementary file 4 — Source Data [file 41467_2022_34035_MOESM4_ESM.zip]

Archive with 11 entries (11 files):
- Excel_Fig1.xlsx
- Excel_Fig2.xlsx
- Excel_Fig3.xlsx
- Excel_Fig4.xlsx
- Excel_Fig5.xlsx
- Excel_Fig6.xlsx
- Excel_Fig7.xlsx
- Excel_SupFig2.xlsx
- Excel_SupFig3.xlsx
- Excel_SupFig4.xlsx
- Excel_SupFig5.xlsx
