# Supplementary material for: Sleep decreases neuronal activity control of microglial dynamics in mice
Source: Nat Commun. 2022 Oct 21;13:6273. doi: 10.1038/s41467-022-34035-9 (PMC9586953; doi:10.1038/s41467-022-34035-9)
Supplement: Supplementary file 4 — Source Data [file 41467_2022_34035_MOESM4_ESM.zip › Excel_Fig1.xlsx]

## Sheet: 1d
Figure 1d	Cross-correlation analysis between microglial complexity and EEG power
Data
Correlation EEG-complexity	SEM
0.007176	0.028263
0.021841	0.031578
0.040496	0.028467
0.044329	0.021927
0.020999	0.018399
0.006168	0.019583
0.003971	0.020427
0.007774	0.019336
0.018014	0.018489
0.055653	0.021144
0.064713	0.021819
0.065233	0.021112
0.082745	0.025299
0.096992	0.022951
0.066172	0.024932
0.065284	0.026165
0.075251	0.02499
0.071318	0.025061
0.073815	0.023466
0.070703	0.021006
0.035818	0.026143
0.053711	0.023816
0.057778	0.024839
0.064875	0.026927
0.065049	0.029489
0.070457	0.03146
0.064785	0.027763
0.040318	0.026056
-0.01128	0.022697
-0.19374	0.037734
-0.16703	0.038357
-0.15589	0.036784
-0.13976	0.035091
-0.1319	0.032712
-0.1044	0.03309
-0.10211	0.030371
-0.09357	0.026809
-0.07446	0.029997
-0.06699	0.02832
-0.06479	0.025619
-0.07568	0.023032
-0.05631	0.021212
-0.04663	0.023043
-0.04702	0.020366
-0.04632	0.02036
-0.02464	0.020909
-0.01981	0.021504
0.018071	0.021555
0.027785	0.023007
0.009114	0.022669
0.010439	0.021769
-0.00146	0.021785
-0.00055	0.019269
-0.00445	0.017579
-0.00359	0.01985
0.034902	0.021334
0.047762	0.01814

## Sheet: 1e
Figure 1e	Cross-correlation analysis between microglial motility and EEG power
Data
Correlation EEG-motility	SEM
0.034783	0.031126
0.04762	0.029689
0.055509	0.028953
0.061104	0.02658
0.044217	0.028525
0.063485	0.02883
0.050479	0.02753
0.056153	0.027201
0.056044	0.028576
0.068489	0.033064
0.113837	0.035475
0.121477	0.033677
0.083613	0.034759
0.069722	0.037053
0.044369	0.040056
0.048974	0.038999
0.021333	0.04126
0.016858	0.044258
-0.03715	0.036792
-0.05243	0.03735
-0.07516	0.037379
-0.11786	0.039234
-0.14339	0.042027
-0.1265	0.040111
-0.10146	0.036682
-0.14674	0.034441
-0.17306	0.030696
-0.20333	0.029687
-0.1379	0.03568
-0.14051	0.032964
-0.13061	0.031359
-0.12331	0.028525
-0.11662	0.031131
-0.09916	0.031268
-0.08714	0.028579
-0.06281	0.029922
-0.04509	0.032071
-0.0577	0.032395
-0.04443	0.030821
0.010465	0.031889
0.023811	0.031052
0.022611	0.034051
0.019689	0.037149
0.04329	0.033208
0.039692	0.037336
0.032051	0.035972
0.054165	0.036545
0.055304	0.037103
0.053107	0.038501
0.047129	0.042495
0.067475	0.03605
0.066592	0.036708
0.037941	0.036023
0.06708	0.037709
0.08279	0.03209
0.064371	0.032934
0.082769	0.033386

## Sheet: 1f
Figure 1f	Distribution of the correlation coefficient of the complexity for pairs of microglial cells as a function of their distance
Data
Distance (µm)	Correlation coefficient				Outlier identified
61	0.939888				#20	-0.375401
65	0.788908
77	0.803225				Method
80	0.719707				Grubbs (Alpha = 0.05)	G = 3,408
86	0.840502
98	0.252015				Number of points
66	0.65076				# Y values analyzed	20
112	0.524678				Outliers	1
58	0.823054
42	0.843066
66	0.430572
41	0.597533
85	0.479349
62	0.667683
76	0.572213
75.24	0.501297
89.86	0.763667
78.28	0.857413
58.9	0.800854

## Sheet: 1g
Figure 1g	Distribution of the correlation coefficient of the motility for pairs of microglial cells as a function of their distance
Data
Distance (µm)	Correlation coefficient
61	0.861473
65	0.395486
77	0.70333
80	0.351072
86	0.508892
98	-0.312172
66	-0.00467886
112	0.18622
58	0.431002
42	0.7152
66	0.26177
41	0.380432
85	0.37665
62	0.234595
76	0.468763
75.24	-0.0797281
89.86	0.342983
78.28	0.43128
58.9	0.281898
62.7	0.20302
