# Supplementary material for: Sleep decreases neuronal activity control of microglial dynamics in mice
Source: Nat Commun. 2022 Oct 21;13:6273. doi: 10.1038/s41467-022-34035-9 (PMC9586953; doi:10.1038/s41467-022-34035-9)
Supplement: Supplementary file 4 — Source Data [file 41467_2022_34035_MOESM4_ESM.zip › Excel_Fig2.xlsx]

## Sheet: 2b
Figure 2b	Correlation between duration and activity for all spines
Data				Statistics
Duration (s)	Frequency (Hz)			Pearson r
63	0.001429			r	0.3031
1190	0.007619			95% confidence interval	0,06969 to 0,5050
623	0.010952			R squared	0.09186
1274	0.012857
525	0.009524			P value
525	0.010952			P (two-tailed)	0.012
301	0.006667			P value summary	*
896	0.007143			Significant? (alpha = 0.05)	Yes
574	0.008571
728	0.004762			Number of XY Pairs	68
1477	0.009524
518	0.010476
1113	0.015714
686	0.008095
553	0.011429
700	0.012857
224	0.002857
889	0.01
1260	0.010952
266	0.011429
1645	0.004762
588	0.004286
84	0.009524
182	0.011429
469	0.005714
105	0.003333
602	0.012381
1547	0.014762
1036	0.014286
945	0.017619
224	0.005238
875	0.014762
1281	0.010952
1652	0.005238
1449	0.01619
623	0.015238
462	0.008095
252	0.005238
462	0.007619
119	0.007619
1470	0.005714
1176	0.008095
567	0.013333
924	0.013333
1372	0.011905
616	0.00381
147	0.00381
1589	0.009524
84	0.00381
651	0.004762
301	0.00619
798	0.00619
1050	0.012381
1463	0.013333
1078	0.009048
1120	0.009048
434	0.007143
1540	0.017143
749	0.014286
133	0.014762
959	0.012381
147	0.012381
371	0.018571
385	0.01
1218	0.021429
1043	0.00619
1092	0.007143
1239	0.008571

## Sheet: 2c
Figure 2c	Correlation between duration and activity for all spines (random)
Data				Statistics
Duration (s)	Frequency (Hz)			Pearson r
63	0.004286			r	-0.09917
1190	0.009524			95% confidence interval	-0,3298 to 0,1426
623	0.011429			R squared	0.009834
1274	0.005714
525	0.00619			P value
525	0.00619			P (two-tailed)	0.4211
301	0.012381			P value summary	ns
896	0.013333			Significant? (alpha = 0.05)	No
574	0.009048
728	0.009048			Number of XY Pairs	68
1477	0.007143
518	0.012381
1113	0.014762
686	0.012381
553	0.014286
700	0.017619
224	0.010476
889	0.015714
1260	0.008095
266	0.011429
1645	0.012857
588	0.014286
84	0.010952
182	0.00619
469	0.001429
105	0.007619
602	0.002857
1547	0.01
1036	0.011429
945	0.004762
224	0.017143
875	0.014762
1281	0.003333
1652	0.010952
1449	0.007143
623	0.018571
462	0.01
252	0.008571
462	0.011905
119	0.00381
1470	0.00381
1176	0.009524
567	0.00381
924	0.004762
1372	0.021429
616	0.007619
147	0.005714
1589	0.008095
84	0.013333
651	0.013333
301	0.009524
798	0.010952
1050	0.006667
1463	0.007143
1078	0.008571
1120	0.004762
434	0.009524
1540	0.005238
749	0.014762
133	0.010952
959	0.005238
147	0.01619
371	0.015238
385	0.008095
1218	0.007619
1043	0.012857
1092	0.012381
1239	0.005238
