# Supplementary material for: Sleep decreases neuronal activity control of microglial dynamics in mice
Source: Nat Commun. 2022 Oct 21;13:6273. doi: 10.1038/s41467-022-34035-9 (PMC9586953; doi:10.1038/s41467-022-34035-9)
Supplement: Supplementary file 4 — Source Data [file 41467_2022_34035_MOESM4_ESM.zip › Excel_Fig3.xlsx]

## Sheet: Fig. 3d
Figure 3d	Success rate to the stimulations (%)
Increased activity spines	Decreased activity spines
13.1578947	13.1578947
31.5789474	5.26315789
36.8421053	28.9473684
26.3157895	7.89473684
50	18.4210526			Unpaired t test
31.5789474	28.9473684			P value	<0.0001
34.2105263	23.6842105			P value summary	****
42.1052632	15.7894737			Significantly different (P < 0.05)?	Yes
31.5789474	5.26315789			One- or two-tailed P value?	Two-tailed
48.7804878	23.6842105			t. df	t=13.09 df=238
39.0243902	28.9473684
29.2682927	13.1578947			How big is the difference?
34.1463415	7.89473684			Mean ± SEM of column A	38.56 ± 1.147. n=147
26.8292683	12.195122			Mean ± SEM of column B	15.92 ± 1.2. n=93
12.195122	4.87804878			Difference between means	-22.64 ± 1.729
26.8292683	4.87804878			95% confidence interval	-26.05 to -19.24
34.1463415	7.31707317			R squared (eta squared)	0.4187
34.1463415	4.87804878
46.3414634	21.9512195			F test to compare variances
21.9512195	24.3902439			F. DFn. Dfd	1.444. 146. 92
2.43902439	7.31707317			P value	0.0573
41.4634146	7.31707317			P value summary	ns
21.9512195	12.195122			Significantly different (P < 0.05)?	No
56.097561	7.31707317
41.4634146	7.31707317
34.1463415	7.31707317
43.902439	7.31707317
24.3902439	12.195122
39.0243902	2.43902439
31.7073171	12.195122
47.5	48.7804878
20	4.87804878
27.5	7.31707317
35	0
50	2.43902439
17.5	19.5121951
25	19.5121951
42.5	19.5121951
25	25
50	25
47.5	15
30	12.5
12.5	5
25	35
20	22.5
27.5	27.5
27.5	5
45	0
45	17.5
25	17.5
35	5
42.5	15
50	2.5
37.5	5
47.5	7.5
30	15
15	10
55	42.2222222
22.5	6.66666667
55	11.1111111
30	6.66666667
22.5	4.44444444
32.5	2.22222222
35	26.6666667
40	22.2222222
42.5	26.6666667
17.5	15
32.5	30
45	12.5
40	17.5
30	42.5
30	9.09090909
22.5	25
32.5	15.9090909
50	2.27272727
62.2222222	29.5454545
37.7777778	9.09090909
57.7777778	11.3636364
15.5555556	2.27272727
57.7777778	23.8095238
53.3333333	14.2857143
24.4444444	26.1904762
40	11.9047619
51.1111111	20.4545455
42.2222222	27.2727273
35.5555556	61.3636364
37.7777778	25
40	13.6363636
40	18.1818182
53.3333333	22.7272727
35.5555556	13.6363636
44.4444444	45.4545455
48.8888889	11.3636364
42.2222222
57.7777778
26.6666667
37.5
35
20
50
32.5
40
20
34.0909091
54.5454545
40.9090909
18.1818182
31.8181818
34.0909091
45.4545455
11.3636364
50
43.1818182
45.4545455
45.2380952
64.2857143
40.4761905
35.7142857
50
47.6190476
59.5238095
71.4285714
59.5238095
35.7142857
76.1904762
19.047619
35.7142857
30.952381
38.0952381
45.2380952
54.7619048
21.4285714
45.2380952
47.6190476
75
47.7272727
59.0909091
43.1818182
50
29.5454545
81.8181818
52.2727273
47.7272727
36.3636364
70.4545455
40.9090909
36.3636364

## Sheet: Fig. 3e
Figure 3e	Frequency of Spontaneous Ca2+ transients in spine (Hz) of Increased activity spines
Baseline	Stimulations
0.0222483	0.02482913
0.04635063	0.0658927
0.05562076	0.06398276
0.04078855	0.0487033
0.05191271	0.0601629			Paired t test
0.05191271	0.06111786			P value	<0.0001
0.05747478	0.0716225			P value summary	****
0.05562076	0.06207283			Significantly different (P < 0.05)?	Yes
0.05376673	0.04201853			One- or two-tailed P value?	Two-tailed
0.06534274	0.06837775			t. df	t=10.28 df=146
0.03178836	0.06473094			Number of pairs	147
0.05121458	0.04467346
0.04591652	0.06655434			How big is the difference?
0.04238448	0.04740857			Mean of differences	0.01126
0.02825632	0.03190962			SD of differences	0.01328
0.03002234	0.07567138			SEM of differences	0.001095
0.03355438	0.07384797			95% confidence interval	0.009093 to 0.01342
0.03885244	0.07567138			R squared (partial eta squared)	0.4198
0.05474662	0.07658308
0.04591652	0.06928945			How effective was the pairing?
0.01059612	0.01094044			Correlation coefficient (r)	0.5639
0.05651264	0.08661182			P value (one tailed)	<0.0001
0.0441505	0.04832028			P value summary	****
0.05121458	0.05743731			Was the pairing significantly effective?	Yes
0.0441505	0.06928945
0.04768254	0.05105539
0.05827866	0.07749479
0.03355438	0.03282132
0.05121458	0.0802299
0.04768254	0.07111286
0.04978216	0.07143158
0.02765675	0.03113684
0.02950054	0.03296842
0.04056324	0.04945263
0.0331881	0.03754737
0.02028162	0.02106316
0.05346972	0.05769474
0.04425081	0.07326316
0.05346972	0.04578947
0.06821999	0.05128421
0.05162594	0.07784211
0.0331881	0.05036842
0.04425081	0.04121053
0.05900107	0.07143158
0.02581297	0.03205263
0.0221254	0.01831579
0.01659405	0.02014737
0.04504707	0.06097794
0.05839436	0.06552853
0.03837343	0.02912379
0.05172071	0.06006782
0.06673641	0.05824759
0.05839436	0.07736007
0.065068	0.06825889
0.05172071	0.07280948
0.03169979	0.05824759
0.01167887	0.02366308
0.0500523	0.0737196
0.03003138	0.05005652
0.05172071	0.07189936
0.04671548	0.04459581
0.01501569	0.04277557
0.04004184	0.06734877
0.0333682	0.05460711
0.05839436	0.0637083
0.02669456	0.06461841
0.0166841	0.03276427
0.05672595	0.0591577
0.0500523	0.07644996
0.03003138	0.06461841
0.04004184	0.04732616
0.02335774	0.06916901
0.02836297	0.05733747
0.02502615	0.03640474
0.06173118	0.06825889
0.02979524	0.06004164
0.04907451	0.07845442
0.03505322	0.03522443
0.01402129	0.02721888
0.0403112	0.06164276
0.04206386	0.06324387
0.03505322	0.07605275
0.0315479	0.0608422
0.04556919	0.05924109
0.03505322	0.06244331
0.03505322	0.06564553
0.03680588	0.06244331
0.04556919	0.05043498
0.05608515	0.06564553
0.05433249	0.07765386
0.04732185	0.05683942
0.05433249	0.07605275
0.02804258	0.03602499
0.05433249	0.06564553
0.04381652	0.0680472
0.05433249	0.0680472
0.05610305	0.057958
0.05610305	0.05335816
0.05259661	0.05243819
0.05434983	0.05887797
0.06311593	0.06531775
0.05434983	0.06715768
0.05084339	0.06531775
0.05940156	0.05109155
0.06840179	0.0634524
0.03780099	0.05438777
0.03600094	0.0403788
0.02340061	0.028842
0.05940156	0.05438777
0.05760151	0.0692208
0.0342009	0.02389766
0.0648017	0.07334109
0.04860127	0.0634524
0.04500118	0.05521183
0.0322338	0.04878558
0.04758323	0.06847099
0.05832783	0.06590333
0.04144346	0.06247978
0.04144346	0.06590333
0.05679289	0.04707381
0.053723	0.05820034
0.05218806	0.06247978
0.04144346	0.04792969
0.053723	0.04792969
0.04758323	0.04108259
0.06139772	0.04878558
0.04604829	0.05991212
0.05218806	0.05820034
0.05065312	0.07189454
0.06600255	0.05220913
0.05832783	0.05306502
0.03376875	0.03594727
0.05679289	0.05220913
0.03069886	0.03337961
0.04113784	0.03571215
0.04471504	0.04318679
0.04292644	0.04567833
0.04471504	0.05149194
0.04829224	0.06976327
0.04829224	0.04816988
0.05186945	0.04318679
0.04471504	0.06893275
0.04113784	0.0606276
0.05186945	0.06228863
0.05008084	0.04650885
0.03219483	0.04900039
0.05365805	0.04318679

## Sheet: Fig. 3f
Figure 3f	Frequency of Spontaneous Ca2+ transients in spine (Hz) of Decreased activity spines
Baseline	Stimulations
0.02410233	0.01050463
0.06303686	0.02100927
0.03893453	0.02769403
0.02781038	0.0200543
0.03337245	0.02196423			Paired t test
0.04078855	0.0544331			P value	<0.0001
0.05562076	0.02673907			P value summary	****
0.02781038	0.01336953			Significantly different (P < 0.05)?	Yes
0.03522648	0.0257841			One- or two-tailed P value?	Two-tailed
0.0444966	0.0372437			t. df	t=10.23 df=92
0.05005868	0.02769403			Number of pairs	93
0.0444966	0.02482913
0.03337245	0.0315139			How big is the difference?
0.04238448	0.03737984			Mean of differences	-0.01417
0.03178836	0.02279258			SD of differences	0.01335
0.05474662	0.02005747			SEM of differences	0.001385
0.04768254	0.02461599			95% confidence interval	-0.01692 to -0.01142
0.01412816	0.01367555			R squared (partial eta squared)	0.5323
0.03885244	0.04649687
0.0706408	0.03555643			How effective was the pairing?
0.02825632	0.01367555			Correlation coefficient (r)	0.5182
0.04591652	0.02279258			P value (one tailed)	<0.0001
0.02825632	0.01367555			P value summary	****
0.04238448	0.02279258			Was the pairing significantly effective?	Yes
0.04238448	0.02279258
0.03178836	0.02552769
0.02825632	0.01276385
0.0264903	0.02096918
0.01236214	0.00729363
0.04061846	0.03282132
0.05474662	0.04558517
0.01412816	0.01002874
0.03178836	0.03099791
0.03002234	0.01641066
0.03002234	0.01367555
0.06004468	0.04193835
0.0441505	0.03829154
0.04591652	0.04649687
0.03503189	0.02197895
0.03503189	0.02838947
0.05162594	0.02289474
0.03503189	0.03022105
0.05346972	0.00457895
0.04978216	0.03113684
0.05715729	0.05036842
0.03871946	0.02838947
0.03169979	0.0100113
0.05172071	0.00091012
0.0333682	0.03003391
0.04171025	0.01820237
0.02168933	0.01638213
0.03003138	0.0245732
0.0166841	0.00637083
0.06339959	0.01638213
0.04171025	0.02002261
0.05172071	0.03640474
0.05505754	0.03731486
0.04732185	0.02721888
0.02804258	0.01280888
0.02804258	0.01601111
0.04732185	0.00800555
0.02804258	0.00640444
0.02103193	0.00640444
0.04556919	0.04883387
0.03855854	0.02561777
0.05433249	0.04002776
0.0350644	0.03587876
0.05610305	0.05151822
0.02103864	0.0202393
0.04032407	0.04783835
0.06136271	0.04967829
0.0306008	0.01236086
0.0612016	0.03873069
0.05220137	0.0230736
0.05580146	0.028842
0.05040132	0.03790663
0.07380193	0.0115368
0.02880075	0.0115368
0.04500118	0.01071274
0.05679289	0.04365026
0.04911818	0.03509138
0.02916392	0.02910017
0.02302414	0.02225307
0.01073161	0.00747464
0.03398343	0.04152576
0.04829224	0.04318679
0.05008084	0.04152576
0.00894301	0.00581361
0.01252021	0.00830515
0.01073161	0.01411876
0.04471504	0.02325442
0.04471504	0.02325442
0.04292644	0.02325442

## Sheet: Fig. 3g
Figure 3g	Average contact duration between microglial processes and spine (s) during the stimulations over 35 minutes
Increased activity spines	Decreased activity spines
32.539	32.34
33.44	33.537
33.642	33.634
33.737	33.838
33.743	33.943			Unpaired t test
33.743	34.04			P value	0.028
33.744	34.043			P value summary	*
33.748	34.047			Significantly different (P < 0.05)?	Yes
33.834	34.139			One- or two-tailed P value?	Two-tailed
33.836	34.24			t. df	t=2.214 df=196
33.839	34.242
33.84	48.663			How big is the difference?
33.842	48.766			Mean ± SEM of column A	420.3 ± 54.31. n=141
33.844	50.674			Mean ± SEM of column B	219 ± 48.74. n=57
33.845	50.756			Difference between means	-201.3 ± 90.94
33.938	50.761			95% confidence interval	-380.7 to -21.97
33.939	50.868			R squared (eta squared)	0.02439
33.941	50.96
34.036	51.055			F test to compare variances
34.037	51.056			F. DFn. Dfd	3.071. 140. 56
34.037	51.056			P value	<0.0001
34.038	51.355			P value summary	****
34.039	67.787			Significantly different (P < 0.05)?	Yes
34.04	67.788
34.041	67.972
34.14	67.974
34.146	67.979
34.238	68.076
34.242	68.378
34.429	68.475
34.438	84.3
50.262	84.693
50.363	84.699
50.457	84.79
50.754	84.808
50.761	84.903
50.77	85.293
50.857	101.722
50.862	113.751
50.863	118.431
50.864	135.259
50.868	135.282
50.955	145.283
50.955	152.595
50.957	153.777
50.958	221.249
50.96	304.737
51.063	307.309
51.066	321.955
51.156	356.125
51.159	901.426
66.976	1818.569
67.279	1055.383
67.476	767.303
67.681	1312.911
67.781	1151.106
67.977	841.798
67.985
68.084
68.282
68.385
80.803
83.998
84.396
84.618
84.696
84.705
84.711
84.905
85.598
97.12
101.017
101.816
101.828
101.92
101.92
117.936
118.833
135.381
135.578
135.655
151.884
152.565
152.682
152.698
161.504
161.706
169.385
186.102
186.422
186.629
203.65
220.053
237.283
237.408
237.997
238.272
254.196
254.923
255.1
271.515
287.866
288.322
305.756
319.984
337.895
372.828
389.589
474.325
489.082
781.476
1103.085
2271.66
864.6
1475.259
2210.646
2210.646
898.639
2033.882
2137.242
1830.9
1376.412
1256.731
1577.585
1577.585
1426.114
1358.241
968.901
1409.195
715.515
2123.022
2123.022
2123.022
677.872
2087.285
630.457
2051.053
2039.392
1499.754
1555.46
778.043

## Sheet: Fig. 3h
Figure 3h	Proportion of spines in contact with microglial processes for Increased activity spines
Baseline	Baseline	Stimulations	Stimulations	Stimulations	Stimulations
-10min- -5min	-5min-0min	0min-5min	5min-10min	10min-15min	15min-20min
0	0	0	0	0	0
1	1	1	1	0	0
0	0	0	0	1	1
1	1	1	0	1	1			Repeated measures ANOVA summary
1	1	1	0	0	1			Assume sphericity?	No
1	1	0	0	1	1			F	3.276
0	0	0	0	0	0			P value	0.0092
1	0	0	1	0	1			P value summary	**
0	0	0	0	0	0			Statistically significant (P < 0.05)?	Yes
1	0	0	1	1	0			Geisser-Greenhouse's epsilon	0.87
1	1	1	1	1	0			R square	0.02194
1	1	1	1	1	1
0	1	1	0	0	1			Was the matching effective?
0	0	1	1	1	1			F	5.514
1	0	1	0	0	1			P value	<0.0001
0	0	0	0	0	0			P value summary	****
0	0	0	0	0	0			Is there significant matching (P < 0.05)?	Yes
0	0	0	0	0	0			R square	0.5189
0	0	0	0	0	0
0	0	0	0	0	0			ANOVA table	SS	DF	MS	F (DFn. DFd)	P value
1	0	1	0	0	0			Treatment (between columns)	2.268	5	0.4535	F (4.35. 635.1) = 3.276	P=0.0092
0	0	1	0	0	0			Individual (between rows)	111.5	146	0.7634	F (146. 730) = 5.514	P<0.0001
1	1	1	1	1	1			Residual (random)	101.1	730	0.1384
0	0	0	1	1	1			Total	214.8	881
0	1	1	0	0	0
1	1	1	0	1	1			Data summary
1	1	0	0	1	1			Number of treatments (columns)	6
1	1	1	1	1	0			Number of subjects (rows)	147
0	0	0	0	1	0
0	0	0	1	1	0
0	0	0	0	1	1
1	1	0	1	1	1
1	1	1	1	1	1			Number of families	1
0	1	1	1	1	1			Number of comparisons per family	15
1	1	0	0	1	1			Alpha	0.05
0	0	0	1	1	0
1	0	0	1	1	1			Tukey's multiple comparisons test	Mean Diff.	95.00% CI of diff.	Significant?	Summary	Adjusted P Value
1	0	0	1	1	1
1	1	1	1	1	1			-10 -5 vs. -5 0	0.02041	-0.08564 to 0.1265	No	ns	0.9936	A-B
1	1	1	0	0	0			-10 -5 vs. 0 5	-0.01361	-0.1413 to 0.1141	No	ns	0.9996	A-C
1	1	1	1	1	0			-10 -5 vs. 5 10	-0.04762	-0.1823 to 0.08705	No	ns	0.9102	A-D
0	1	1	1	1	0			-10 -5 vs. 10 15	-0.1088	-0.24 to 0.0223	No	ns	0.1642	A-E
0	0	1	0	0	0			-10 -5 vs. 15 20	-0.1088	-0.2339 to 0.01623	No	ns	0.127	A-F
1	0	0	0	0	0			-5 0 vs. 0 5	-0.03401	-0.147 to 0.07894	No	ns	0.9531	B-C
1	0	0	0	1	1			-5 0 vs. 5 10	-0.06803	-0.2036 to 0.06758	No	ns	0.6971	B-D
0	0	0	0	0	0			-5 0 vs. 10 15	-0.1293	-0.2578 to -0.0006719	Yes	*	0.048	B-E
0	1	1	1	0	1			-5 0 vs. 15 20	-0.1293	-0.2578 to -0.0006719	Yes	*	0.048	B-F
1	1	1	1	1	1			0 5 vs. 5 10	-0.03401	-0.1569 to 0.08883	No	ns	0.9672	C-D
1	1	1	1	1	1			0 5 vs. 10 15	-0.09524	-0.227 to 0.03651	No	ns	0.2995	C-E
0	1	0	0	1	0			0 5 vs. 15 20	-0.09524	-0.2356 to 0.04508	No	ns	0.3704	C-F
1	1	1	1	1	1			5 10 vs. 10 15	-0.06122	-0.1664 to 0.04392	No	ns	0.5461	D-E
1	1	1	1	1	1			5 10 vs. 15 20	-0.06122	-0.1927 to 0.0702	No	ns	0.7592	D-F
1	1	1	0	1	1			10 15 vs. 15 20	0	-0.1115 to 0.1115	No	ns	>0.9999	E-F
0	0	0	1	1	1
0	0	1	1	1	1
0	0	1	1	1	0			Test details	Mean 1	Mean 2	Mean Diff.	SE of diff.	n1	n2	q	DF
1	1	1	0	0	0
1	1	1	0	1	1			-10 -5 vs. -5 0	0.5374	0.517	0.02041	0.03672	147	147	0.786	146
0	0	1	1	0	0			-10 -5 vs. 0 5	0.5374	0.551	-0.01361	0.04422	147	147	0.4351	146
1	1	1	1	1	0			-10 -5 vs. 5 10	0.5374	0.585	-0.04762	0.04663	147	147	1.444	146
1	1	1	1	1	1			-10 -5 vs. 10 15	0.5374	0.6463	-0.1088	0.04541	147	147	3.39	146
1	1	1	1	1	1			-10 -5 vs. 15 20	0.5374	0.6463	-0.1088	0.04331	147	147	3.554	146
0	0	0	1	1	1			-5 0 vs. 0 5	0.517	0.551	-0.03401	0.03911	147	147	1.23	146
1	1	1	1	1	0			-5 0 vs. 5 10	0.517	0.585	-0.06803	0.04696	147	147	2.049	146
0	0	0	0	0	0			-5 0 vs. 10 15	0.517	0.6463	-0.1293	0.04452	147	147	4.106	146
1	1	1	1	1	1			-5 0 vs. 15 20	0.517	0.6463	-0.1293	0.04452	147	147	4.106	146
1	1	1	1	1	1			0 5 vs. 5 10	0.551	0.585	-0.03401	0.04254	147	147	1.131	146
1	1	1	1	1	1			0 5 vs. 10 15	0.551	0.6463	-0.09524	0.04562	147	147	2.952	146
1	1	0	1	0	1			0 5 vs. 15 20	0.551	0.6463	-0.09524	0.04859	147	147	2.772	146
1	1	0	0	0	1			5 10 vs. 10 15	0.585	0.6463	-0.06122	0.03641	147	147	2.378	146
1	1	0	1	1	1			5 10 vs. 15 20	0.585	0.6463	-0.06122	0.04551	147	147	1.903	146
0	0	0	0	0	0			10 15 vs. 15 20	0.6463	0.6463	0	0.03861	147	147	0	146
1	0	1	1	1	1
1	1	1	0	0	1
1	1	1	1	1	1
0	0	0	1	1	1
0	0	0	1	0	0
1	1	1	1	1	1
0	0	0	0	0	0
0	0	0	0	1	0
1	0	0	0	0	0
0	0	0	0	0	0
1	1	1	1	1	1
0	0	0	0	0	1
0	0	0	0	1	1
0	0	0	1	1	1
0	0	0	0	0	0
0	0	0	1	0	0
1	1	0	1	0	1
0	0	1	1	1	1
1	0	1	1	0	1
0	1	1	0	1	1
0	1	1	1	1	1
0	0	0	0	0	0
1	1	1	1	1	1
1	0	0	1	1	1
1	1	1	1	1	1
1	1	0	1	1	1
0	0	1	1	1	0
1	1	1	1	1	1
1	1	1	1	1	1
1	0	0	0	1	1
1	1	1	1	1	1
1	1	1	1	1	1
1	1	1	1	1	1
1	1	1	1	1	1
0	1	0	0	0	1
1	0	1	0	0	1
0	0	1	1	0	0
1	1	1	1	1	1
0	1	0	0	0	0
1	1	1	1	1	1
0	0	0	0	0	0
1	1	1	1	1	0
0	0	0	0	0	0
0	0	0	0	0	0
0	0	0	0	0	0
0	0	0	0	0	1
1	1	0	1	1	1
0	0	0	0	0	0
0	0	0	0	0	1
0	1	1	1	1	1
0	0	0	0	0	1
1	1	1	1	1	1
0	0	1	1	1	0
0	0	0	0	0	0
1	0	1	1	1	1
1	1	1	1	1	1
1	1	1	1	1	1
1	1	1	1	1	1
0	0	1	1	1	1
0	0	0	1	1	1
0	0	0	0	0	0
1	1	1	1	1	1
1	1	1	1	1	1
0	0	1	1	1	1
1	1	1	1	1	1
1	0	1	1	1	1
0	0	0	0	1	1
1	1	1	1	1	1
0	0	0	0	1	1
0	1	1	1	1	1
1	1	1	1	1	1
0	1	1	1	1	1
1	1	1	0	1	1
1	1	0	1	1	1
1	1	1	1	1	1

## Sheet: Fig. 3i
Figure 3i	Percentage of time spent in contact with a microglial process (%) for Increased activity spines
Baseline	Baseline	Stimulations	Stimulations	Stimulations	Stimulations
-10min- -5min	-5min-0min	0min-5min	5min-10min	10min-15min	15min-20min
0	0	0	0	0	0
82.9463445	73.1165628	37.615462	15.8160233	0	0
0	0	0	0	30.0988075	24.3662935
56.393603	46.1279048	21.4512759	0	8.67004652	89.3634654			Repeated measures ANOVA summary
61.6836723	40.7772404	5.3864013	0	0	26.5725918			Assume sphericity?	No
91.4858075	16.1167188	0	0	19.3338288	66.908157			F	4.751
0	0	0	0	0	0			P value	0.0017
26.487432	0	0	26.6066766	0	17.2531274			P value summary	**
0	0	0	0	0	0			Statistically significant (P < 0.05)?	Yes
41.4112039	0	0	35.9995245	15.385752	0			Geisser-Greenhouse's epsilon	0.689
92.0359007	50.7141838	88.8076906	83.1423722	71.0066166	0			R square	0.03152
100	100	100	100	88.9549641	100
0	11.2666098	22.5176393	0	0	26.9733375			Was the matching effective?
0	0	56.2936007	81.0215483	77.680398	100			F	9.853
24.7485534	0	38.1938386	2.18290001	0	21.1341077			P value	<0.0001
0	0	0	0	0	0			P value summary	****
0	0	0	0	0	0			Is there significant matching (P < 0.05)?	Yes
0	0	0	0	0	0			R square	0.6562
0	0	0	0	0	0
0	0	0	0	0	0			ANOVA table	SS	DF	MS	F (DFn. DFd)	P value
69.4999455	0	5.64591302	0	0	0			Treatment (between columns)	16509	5	3302	F (3.445. 503) = 4.751	P=0.0017
0	0	56.1924255	0	0	0			Individual (between rows)	999674	146	6847	F (146. 730) = 9.853	P<0.0001
100	100	100	100	100	100			Residual (random)	507291	730	694.9
0	0	0	22.4454688	56.935656	89.9806121			Total	1523474	881
0	22.4641746	5.64624474	0	0	0
80.960366	100	33.8452914	0	11.1107098	61.7800388			Data summary
58.2973259	5.61554574	0	0	11.0782012	60.5498202			Number of treatments (columns)	6
66.3601224	15.653952	71.8022803	71.9326804	43.1966769	0			Number of subjects (rows)	147
0	0	0	0	11.176712	0
0	0	0	86.5450019	87.6073358	0
0	0	0	0	55.6297838	60.6491912
100	81.946696	0	53.5177766	93.1408061	38.2917622			Number of families	1
100	100	100	100	100	100			Number of comparisons per family	15
0	74.1648085	100	12.5406127	77.8479996	38.1908534			Alpha	0.05
59.624365	20.203397	0	0	40.1734057	100
0	0	0	25.0596318	20.9696294	0			Tukey's multiple comparisons test	Mean Diff.	95.00% CI of diff.	Significant?	Summary	Adjusted P Value
46.001236	0	0	28.3089823	6.79396194	44.9160141
61.6810044	0	0	51.0886537	16.7036533	5.69622138			-10 -5 vs. -5 0	1.447	-5.545 to 8.438	No	ns	0.9911	A-B
39.3048473	68.6005042	100	100	100	100			-10 -5 vs. 0 5	-0.559	-10.19 to 9.07	No	ns	>0.9999	A-C
100	100	71.7819018	0	0	0			-10 -5 vs. 5 10	-0.235	-10.8 to 10.33	No	ns	>0.9999	A-D
100	43.8544196	100	6.88472961	11.1930244	0			-10 -5 vs. 10 15	-6.647	-17.02 to 3.722	No	ns	0.4364	A-E
0	34.9473642	100	6.88472961	5.57946667	0			-10 -5 vs. 15 20	-10.55	-20.8 to -0.3009	Yes	*	0.0396	A-F
0	0	11.3149261	0	0	0			-5 0 vs. 0 5	-2.006	-9.001 to 4.99	No	ns	0.9619	B-C
33.7152696	0	0	0	0	0			-5 0 vs. 5 10	-1.682	-11.34 to 7.976	No	ns	0.996	B-D
57.1757645	0	0	0	16.6725124	66.346736			-5 0 vs. 10 15	-8.093	-17.55 to 1.365	No	ns	0.1396	B-E
0	0	0	0	0	0			-5 0 vs. 15 20	-12	-21.69 to -2.296	Yes	**	0.0063	B-F
0	50.3506845	33.8083265	29.5042755	0	71.9777802			0 5 vs. 5 10	0.324	-7.101 to 7.749	No	ns	>0.9999	C-D
100	100	100	100	100	100			0 5 vs. 10 15	-6.088	-14.75 to 2.579	No	ns	0.3314	C-E
100	100	100	100	100	100			0 5 vs. 15 20	-9.99	-19.69 to -0.2933	Yes	*	0.0394	C-F
100	70.4930017	0	0	5.62413545	0			5 10 vs. 10 15	-6.412	-12.99 to 0.1648	No	ns	0.0606	D-E
71.3000718	77.4457352	100	100	100	100			5 10 vs. 15 20	-10.31	-19.23 to -1.397	Yes	*	0.0133	D-F
87.5015172	77.6115534	100	100	100	100			10 15 vs. 15 20	-3.902	-10.57 to 2.762	No	ns	0.5399	E-F
17.9561536	85.4638257	4.33319016	0	11.183214	57.3431111
0	0	0	65.4181933	100	100
0	0	67.5673336	100	100	100			Test details	Mean 1	Mean 2	Mean Diff.	SE of diff.	n1	n2	q	DF
0	0	45.1345673	100	88.7832718	8.88278237
11.3175238	5.65576276	5.59911831	0	0	0			-10 -5 vs. -5 0	35.49	34.04	1.447	2.421	147	147	0.8452	146
53.4177282	100	4.33319016	0	38.7509077	33.6804119			-10 -5 vs. 0 5	35.49	36.05	-0.559	3.334	147	147	0.2371	146
0	0	84.3676852	45.6057101	0	0			-10 -5 vs. 5 10	35.49	35.73	-0.235	3.657	147	147	0.09089	146
100	100	100	12.3023077	16.7100927	0			-10 -5 vs. 10 15	35.49	42.14	-6.647	3.59	147	147	2.618	146
100	100	100	1.14830278	81.2816865	100			-10 -5 vs. 15 20	35.49	46.04	-10.55	3.548	147	147	4.204	146
11.3841168	79.8409607	100	100	100	100			-5 0 vs. 0 5	34.04	36.05	-2.006	2.422	147	147	1.171	146
0	0	0	21.0617213	46.7759053	74.247877			-5 0 vs. 5 10	34.04	35.73	-1.682	3.344	147	147	0.7112	146
88.584063	100	100	78.9382787	33.4536995	0			-5 0 vs. 10 15	34.04	42.14	-8.093	3.275	147	147	3.495	146
0	0	0	0	0	0			-5 0 vs. 15 20	34.04	46.04	-12	3.358	147	147	5.051	146
59.3815711	100	100	44.4865736	100	70.599414			0 5 vs. 5 10	36.05	35.73	0.324	2.571	147	147	0.1782	146
100	100	100	100	100	100			0 5 vs. 10 15	36.05	42.14	-6.088	3.001	147	147	2.869	146
36.5825015	83.2656547	100	100	100	100			0 5 vs. 15 20	36.05	46.04	-9.99	3.358	147	147	4.208	146
87.5015172	81.7703003	0	5.51080466	0	74.247877			5 10 vs. 10 15	35.73	42.14	-6.412	2.277	147	147	3.982	146
5.54985123	5.65576276	0	0	0	6.96055224			5 10 vs. 15 20	35.73	46.04	-10.31	3.087	147	147	4.724	146
100	48.3022743	0	44.4914893	70.1310009	100			10 15 vs. 15 20	42.14	46.04	-3.902	2.307	147	147	2.391	146
0	0	0	0	0	0
72.3494851	100	71.8692252	38.9426701	88.9146999	88.7986889
61.727743	57.3162708	9.96660374	0	0	1.32529921
60.8134839	64.9402523	95.6668098	100	100	100
0	0	0	5.5819232	2.35282823	9.90906281
0	0	0	4.40079114	2.18796141	0
91.9657821	90.1368912	100	100	100	100
0	0	0	0	0	0
0	0	0	0	22.5056445	0
29.6344102	0	0	0	0	0
0	0	0	0	0	0
29.6347394	49.7854049	90.0080909	88.8666577	63.9699797	84.5620484
0	0	0	0	0	56.8146999
0	0	0	0	8.02053883	20.8373059
0	0	0	15.5361014	100	32.2261528
0	0	0	0	0	0
0	0	0	11.1326863	0	0
19.4602586	43.1967728	0	4.40079114	24.7257186	5.53053267
0	0	33.8321606	51.1317679	7.98743304	94.4040425
28.2185439	0	67.4978612	27.7190474	100	93.219492
0	45.7788579	55.0133632	0	16.8379339	27.7825266
0	5.52855206	22.5447154	73.3305563	19.1569943	9.87552849
0	0	0	0	0	0
100	100	100	100	100	100
74.9095327	0	0	43.2193967	100	100
43.721383	72.0108768	26.8878953	5.61723975	61.7989186	10.9726406
100	53.816156	0	31.5471496	83.074266	100
0	0	5.5701275	45.9515553	33.5531179	0
4.60753057	53.852633	33.8844179	12.3226877	22.5343849	77.8594819
100	100	100	100	100	100
34.9353913	0	0	0	16.894573	72.1736591
100	100	88.7928465	39.2461073	68.568483	100
77.4301945	100	83.1839234	54.3370126	77.483413	71.7931315
65.1013867	100	100	73.3548357	22.3846189	90.0879664
11.1692067	85.4399	100	100	100	83.0970015
0	11.1510316	0	0	0	11.2032233
11.2362147	0	5.67227865	0	0	16.9711998
0	0	39.4031552	71.1571273	7.81488758	0
93.2919402	77.5306895	88.7564849	100	100	100
0	16.9091642	0	0	0	0
100	100	100	100	100	100
0	0	0	0	0	0
100	100	100	100	88.8415921	100
0	0	0	0	0	0
0	0	0	0	0	0
0	0	0	0	0	0
0	0	0	0	0	5.51082577
92.0787002	14.4970983	0	76.5830953	69.5535566	51.1978774
0	0	0	0	0	0
0	0	0	0	0	22.3662747
0	16.8827512	22.5402011	83.339011	63.9711886	40.1447804
0	0	0	0	0	62.3803597
50.0031225	22.4550164	78.7889353	62.2487618	58.7277193	94.4239903
0	0	11.2702666	12.268743	5.64941747	0
0	0	0	0	0	0
28.1718889	0	56.2484021	100	77.4975935	100
100	100	100	100	100	100
100	100	66.22506	33.4546396	64.274571	61.0989551
48.024441	71.9107749	100	100	100	100
0	0	28.1253632	100	71.9195406	54.3136035
0	0	0	21.0574933	100	100
0	0	0	0	0	0
88.8493737	55.1611856	100	100	100	100
57.5460609	16.8917348	40.221632	33.6984142	100	83.4502771
0	0	32.1712425	33.8321182	89.633237	78.8911112
83.0086509	100	100	100	100	100
3.40685465	100	100	100	100	100
0	0	0	0	83.1664514	82.1066264
5.62140923	5.61983965	78.918926	39.2923662	28.0671212	72.287616
0	0	0	0	84.035924	62.3072888
0	62.9540941	100	100	100	88.8701269
6.86785974	39.4381821	5.57474067	71.8968683	100	100
100	100	100	100	100	100
57.6101169	74.1951019	60.1082128	0	78.4988616	100
100	14.4682392	0	27.9082298	60.7315953	100
5.58905105	11.3054395	29.0688555	100	49.3665366	12.2131873

## Sheet: Fig. 3j
Figure 3j	Proportion of spines in contact with microglial processes for Decreased activity spines
Baseline	Baseline	Stimulations	Stimulations	Stimulations	Stimulations
-10min- -5min	-5min-0min	0min-5min	5min-10min	10min-15min	15min-20min
1	1	1	1	0	1
0	0	0	0	1	1
1	1	0	0	0	0
1	1	1	1	1	1				Repeated measures ANOVA summary
0	0	0	0	0	1				Assume sphericity?	No
0	0	0	1	1	1				F	4.217
1	1	1	1	1	0				P value	0.0033
1	1	1	0	0	1				P value summary	**
1	0	0	0	0	0				Statistically significant (P < 0.05)?	Yes
0	1	1	1	1	1				Geisser-Greenhouse's epsilon	0.7307
1	1	1	1	0	0				R square	0.04383
1	1	1	1	1	1
1	0	0	0	0	0				Was the matching effective?
1	1	1	1	1	1				F	5.188
0	1	1	1	1	1				P value	<0.0001
0	0	0	1	0	1				P value summary	****
0	0	0	0	0	0				Is there significant matching (P < 0.05)?	Yes
0	0	0	0	0	0				R square	0.498
0	1	0	0	0	0
1	0	0	0	0	1				ANOVA table	SS	DF	MS	F (DFn. DFd)	P value
0	0	0	0	0	1				Treatment (between columns)	3.068	5	0.6136	F (3.654. 336.1) = 4.217	P=0.0033
0	0	0	0	0	1				Individual (between rows)	69.46	92	0.7549	F (92. 460) = 5.188	P<0.0001
0	0	0	0	0	0				Residual (random)	66.93	460	0.1455
1	0	0	0	0	0				Total	139.5	557
1	0	0	0	0	0
0	1	1	1	1	1				Data summary
0	0	0	0	0	0				Number of treatments (columns)	6
1	1	0	0	0	0				Number of subjects (rows)	93
1	1	1	0	0	0
0	0	1	1	1	1
0	0	0	0	1	0
0	0	0	0	0	0
1	1	1	0	0	1				Number of families	1
1	0	0	1	0	0				Number of comparisons per family	15
0	0	0	0	1	1				Alpha	0.05
0	0	0	0	1	1
0	1	1	1	1	1				Tukey's multiple comparisons test	Mean Diff.	95.00% CI of diff.	Significant?	Summary	Adjusted P Value
0	0	0	0	0	0
1	1	1	1	1	1				-10 -5 vs. -5 0	0.02151	-0.1191 to 0.1621	No	ns	0.9977	A-B
1	0	1	1	1	1				-10 -5 vs. 0 5	0.129	-0.04461 to 0.3027	No	ns	0.2653	A-C
1	1	1	1	1	1				-10 -5 vs. 5 10	0.1505	-0.03265 to 0.3337	No	ns	0.1699	A-D
1	1	1	0	0	0				-10 -5 vs. 10 15	0.2151	0.01679 to 0.4133	Yes	*	0.0255	A-E
1	1	1	1	0	1				-10 -5 vs. 15 20	0.08602	-0.1162 to 0.2883	No	ns	0.817	A-F
1	1	1	1	1	1				-5 0 vs. 0 5	0.1075	-0.02936 to 0.2444	No	ns	0.2103	B-C
1	1	0	0	0	0				-5 0 vs. 5 10	0.129	-0.03281 to 0.2909	No	ns	0.1965	B-D
1	0	0	0	0	0				-5 0 vs. 10 15	0.1935	0.01972 to 0.3674	Yes	*	0.02	B-E
1	1	1	1	0	1				-5 0 vs. 15 20	0.06452	-0.1233 to 0.2523	No	ns	0.9168	B-F
1	1	0	1	0	1				0 5 vs. 5 10	0.02151	-0.0873 to 0.1303	No	ns	0.9924	C-D
1	1	1	1	1	1				0 5 vs. 10 15	0.08602	-0.06591 to 0.238	No	ns	0.5693	C-E
1	1	0	0	0	1				0 5 vs. 15 20	-0.04301	-0.209 to 0.123	No	ns	0.9743	C-F
0	0	0	0	0	0				5 10 vs. 10 15	0.06452	-0.06754 to 0.1966	No	ns	0.7137	D-E
0	1	1	1	1	1				5 10 vs. 15 20	-0.06452	-0.2174 to 0.08839	No	ns	0.822	D-F
0	1	1	1	0	0				10 15 vs. 15 20	-0.129	-0.2713 to 0.01327	No	ns	0.0982	E-F
1	1	1	0	0	0
1	1	1	1	1	1
0	0	0	1	1	1				Test details	Mean 1	Mean 2	Mean Diff.	SE of diff.	n1	n2	q	DF
0	0	1	1	0	0
1	1	1	1	1	1				-10 -5 vs. -5 0	0.5914	0.5699	0.02151	0.0483	93	93	0.6297	92
0	1	1	0	0	0				-10 -5 vs. 0 5	0.5914	0.4624	0.129	0.05966	93	93	3.059	92
0	0	0	0	0	0				-10 -5 vs. 5 10	0.5914	0.4409	0.1505	0.06294	93	93	3.383	92
1	0	0	0	0	1				-10 -5 vs. 10 15	0.5914	0.3763	0.2151	0.06812	93	93	4.465	92
1	1	0	0	0	0				-10 -5 vs. 15 20	0.5914	0.5054	0.08602	0.06949	93	93	1.751	92
0	0	0	0	0	0				-5 0 vs. 0 5	0.5699	0.4624	0.1075	0.04703	93	93	3.233	92
1	0	1	1	0	0				-5 0 vs. 5 10	0.5699	0.4409	0.129	0.0556	93	93	3.282	92
0	0	0	0	0	0				-5 0 vs. 10 15	0.5699	0.3763	0.1935	0.05972	93	93	4.583	92
0	1	0	0	0	0				-5 0 vs. 15 20	0.5699	0.5054	0.06452	0.06452	93	93	1.414	92
0	0	0	0	0	0				0 5 vs. 5 10	0.4624	0.4409	0.02151	0.03738	93	93	0.8136	92
0	0	0	0	0	1				0 5 vs. 10 15	0.4624	0.3763	0.08602	0.0522	93	93	2.331	92
0	0	0	0	0	0				0 5 vs. 15 20	0.4624	0.5054	-0.04301	0.05703	93	93	1.067	92
1	1	0	0	0	1				5 10 vs. 10 15	0.4409	0.3763	0.06452	0.04537	93	93	2.011	92
1	1	1	1	1	1				5 10 vs. 15 20	0.4409	0.5054	-0.06452	0.05253	93	93	1.737	92
1	1	1	1	1	0				10 15 vs. 15 20	0.3763	0.5054	-0.129	0.04889	93	93	3.732	92
1	1	1	1	0	1
1	1	1	1	1	1
1	1	1	1	1	1
1	1	0	0	0	0
0	0	1	0	0	1
0	0	0	0	0	0
1	1	1	1	0	0
1	1	0	0	0	0
1	1	1	1	1	0
1	1	1	1	1	1
1	1	0	0	1	0
1	1	0	0	0	0
1	1	1	1	1	1
1	1	1	1	1	1
1	1	0	0	0	0
1	0	0	0	0	0
0	0	0	0	0	0
0	0	0	0	0	0
1	1	1	1	1	1
1	1	1	1	1	1
1	1	0	0	1	1

## Sheet: Fig. 3k
Figure 3k	Percentage of time spent in contact with a microglial process (%) for Decreased activity spines
Baseline	Baseline	Stimulations	Stimulations	Stimulations	Stimulations
-10min- -5min	-5min-0min	0min-5min	5min-10min	10min-15min	15min-20min
100	100	100	18.974039	0	17.2531274
0	0	0	0	5.34848073	5.33339472
54.3847616	5.41671784	0	0	0	0
57.5409497	46.227151	56.9968081	56.2314652	43.0894444	27.857763				Repeated measures ANOVA summary
0	0	0	0	0	5.33306586				Assume sphericity?	No
0	0	0	49.1958817	100	100				F	6.606
96.8116494	5.31879935	21.4815012	11.8373044	21.6573654	0				P value	0.0005
100	100	5.3864013	0	0	1.25064127				P value summary	***
75.5811397	0	0	0	0	0				Statistically significant (P < 0.05)?	Yes
0	5.3831932	53.7414514	5.32652425	83.7896574	68.060799				Geisser-Greenhouse's epsilon	0.536
17.0536555	53.7389925	89.3248481	3.09036273	0	0				R square	0.067
100	100	80.6801008	42.5507808	26.8754521	5.335039
26.5527415	0	0	0	0	0				Was the matching effective?
55.1185521	100	100	100	100	100				F	5.412
0	56.2988584	61.8705155	92.1642111	100	100				P value	<0.0001
0	0	0	22.4451386	0	60.6502394				P value summary	****
0	0	0	0	0	0				Is there significant matching (P < 0.05)?	Yes
0	0	0	0	0	0				R square	0.5025
0	22.499361	0	0	0	0
41.4112039	0	0	0	0	22.5270519				ANOVA table	SS	DF	MS	F (DFn. DFd)	P value
0	0	0	0	0	22.5615192				Treatment (between columns)	25323	5	5065	F (2.68. 246.6) = 6.606	P=0.0005
0	0	0	0	0	5.54062339				Individual (between rows)	381728	92	4149	F (92. 460) = 5.412	P<0.0001
0	0	0	0	0	0				Residual (random)	352645	460	766.6
22.4055693	0	0	0	0	0				Total	759696	557
22.4055693	0	0	0	0	0
100	100	49.4213105	41.6184036	56.7701578	88.7520506				Data summary
0	0	0	0	0	0				Number of treatments (columns)	6
7.96409933	38.0202023	0	0	0	0				Number of subjects (rows)	93
60.7426382	100	33.8091336	0	0	0
0	0	49.3519805	100	88.823288	100
0	0	0	0	16.7652322	0
0	0	0	0	0	0				Number of families	1
86.4847647	100	22.5176393	0	0	28.0686695				Number of comparisons per family	15
2.21391861	0	0	11.1746914	0	0				Alpha	0.05
0	0	0	0	1.31511977	5.64071122
0	0	0	0	79.0920584	45.0577493				Tukey's multiple comparisons test	Mean Diff.	95.00% CI of diff.	Significant?	Summary	Adjusted P Value
0	56.2978626	94.3537553	100	15.4533962	77.4050077
0	0	0	0	0	0				-10 -5 vs. -5 0	1.997	-6.928 to 10.92	No	ns	0.9866	A-B
100	48.2574951	84.350995	100	100	100				-10 -5 vs. 0 5	9.451	-3.1 to 22	No	ns	0.2517	A-C
73.9920881	0	39.4319244	31.8672886	72.2360808	56.0775245				-10 -5 vs. 5 10	14.93	1.074 to 28.78	Yes	*	0.027	A-D
100	81.946696	39.3978941	40.8150451	40.140298	100				-10 -5 vs. 10 15	16.91	2.507 to 31.31	Yes	*	0.0118	A-E
59.624365	100	32.4527292	0	0	0				-10 -5 vs. 15 20	16	1.582 to 30.43	Yes	*	0.0206	A-F
77.5263483	60.7822249	100	54.5519477	100	100				-5 0 vs. 0 5	7.454	-3.154 to 18.06	No	ns	0.3254	B-C
25.840684	38.1915267	100	77.3684945	59.8652746	21.3986296				-5 0 vs. 5 10	12.93	0.07152 to 25.78	Yes	*	0.0479	B-D
37.2237517	81.946696	0	0	0	0				-5 0 vs. 10 15	14.91	0.197 to 29.62	Yes	*	0.0451	B-E
5.62692304	0	0	0	0	0				-5 0 vs. 15 20	14.01	-0.7607 to 28.77	No	ns	0.0733	B-F
31.1910956	38.3565058	100	34.5818067	0	5.60313861				0 5 vs. 5 10	5.474	-2.502 to 13.45	No	ns	0.3517	C-D
28.4742338	16.932729	0	4.39658393	35.4287348	16.7038024				0 5 vs. 10 15	7.457	-3.63 to 18.54	No	ns	0.3746	C-E
74.4512641	11.1443781	67.4671115	100	100	100				0 5 vs. 15 20	6.553	-5.242 to 18.35	No	ns	0.5895	C-F
55.2321405	53.6273976	0	0	0	5.56837557				5 10 vs. 10 15	1.983	-6.944 to 10.91	No	ns	0.9871	D-E
0	0	0	0	0	0				5 10 vs. 15 20	1.079	-8.508 to 10.67	No	ns	0.9995	D-F
0	12.6074994	83.000869	32.1855767	44.3750431	14.5498187				10 15 vs. 15 20	-0.9041	-7.306 to 5.498	No	ns	0.9984	E-F
0	85.4638257	100	84.5487078	0	0
72.2894531	100	32.5328885	0	0	0
77.8665319	71.9893531	43.5343435	94.4551133	9.04553654	3.24852257				Test details	Mean 1	Mean 2	Mean Diff.	SE of diff.	n1	n2	q	DF
0	0	0	43.3058274	100	100
0	0	33.7322239	27.6562695	0	0				-10 -5 vs. -5 0	37.44	35.44	1.997	3.066	93	93	0.9211	92
22.7200437	5.52822141	5.61188962	71.1992049	7.79012256	5.56209438				-10 -5 vs. 0 5	37.44	27.99	9.451	4.312	93	93	3.099	92
0	45.7788579	15.6369581	0	0	0				-10 -5 vs. 5 10	37.44	22.51	14.93	4.759	93	93	4.435	92
0	0	0	0	0	0				-10 -5 vs. 10 15	37.44	20.53	16.91	4.948	93	93	4.833	92
5.63053793	0	0	0	0	44.4688098				-10 -5 vs. 15 20	37.44	21.43	16	4.955	93	93	4.568	92
59.104514	81.8953146	0	0	0	0				-5 0 vs. 0 5	35.44	27.99	7.454	3.645	93	93	2.892	92
0	0	0	0	0	0				-5 0 vs. 5 10	35.44	22.51	12.93	4.417	93	93	4.139	92
57.9188083	0	16.8336793	12.1836019	0	0				-5 0 vs. 10 15	35.44	20.53	14.91	5.055	93	93	4.171	92
0	0	0	0	0	0				-5 0 vs. 15 20	35.44	21.43	14.01	5.074	93	93	3.904	92
0	11.1543167	0	0	0	0				0 5 vs. 5 10	27.99	22.51	5.474	2.74	93	93	2.825	92
0	0	0	0	0	0				0 5 vs. 10 15	27.99	20.53	7.457	3.809	93	93	2.769	92
0	0	0	0	0	22.2428944				0 5 vs. 15 20	27.99	21.43	6.553	4.052	93	93	2.287	92
1.19351496	0	0	0	0	0				5 10 vs. 10 15	22.51	20.53	1.983	3.067	93	93	0.9143	92
50.3140219	33.7972543	0	0	0	22.305567				5 10 vs. 15 20	22.51	21.43	1.079	3.294	93	93	0.4631	92
88.7640747	93.0289163	73.077993	38.2255409	53.9649074	33.4127406				10 15 vs. 15 20	20.53	21.43	-0.9041	2.2	93	93	0.5813	92
87.6715223	100	88.7578101	94.448637	86.4906432	0
100	59.3979097	73.199295	16.654089	0	5.70076842
27.9231818	39.3440997	33.5973683	11.0702427	89.8341635	39.3077898
20.0604722	88.7835238	66.3025834	29.0056173	5.62931211	17.0023208
43.7199	36.8638158	0	0	0	0
0	0	22.4542328	0	0	17.0023208
0	0	0	0	0	0
100	88.7812101	100	62.3482472	0	0
100	42.5863234	0	0	0	0
100	100	100	84.5182254	2.2929598	48.7372662
100	100	100	72.2540683	41.441564	11.1487438
100	81.8237227	0	0	5.61622465	0
93.1321403	100	0	0	0	0
88.5689758	77.5824161	33.4187876	10.2230397	10.3670959	9.97901571
5.71221026	16.8940597	22.3688199	94.4396403	21.5680465	16.6431686
100	100	0	0	0	0
27.9686984	0	0	0	0	0
0	0	0	0	0	0
0	0	0	0	0	0
71.9949812	100	100	100	88.7990493	38.8412735
100	76.4545292	76.6703133	16.7525876	61.7305567	94.4837536
83.3048273	25.8377782	0	0	33.6664314	56.7280894

## Sheet: Fig. 3l
Figure 3l	Cumulative probability (%) during the Stimulations for Increased activity spines and Decreased activity spines
Increased activity spines	Decreased activity spines	Baseline			D
32.4017021	14.6912419	23.3442961			17.7104602395124
47.0280623	28.4363717	39.2276464			18.5916905721944
57.6573835	39.2680535	51.4894466			18.3893300695499
68.6341183	51.1165064	61.194555			17.5176118735278
76.5839554	66.3032425	71.0052696			10.280712889998			Kolmogorov-Smirnov test
82.2961603	75.1589054	78.0761267			7.13725487479304
87.7237296	80.9868927	83.3757304			6.73683692830382
91.5308633	86.0162757	87.1203206			5.51458762091859			Significant difference for
94.3117391	88.8966663	90.240341			5.41507283061776
96.094745	91.0325802	92.7310986			5.06216476375621			Difference
97.0993705	92.4602312	95.0695184			4.63913930510678
98.0272886	94.144282	96.6061397			3.88300657123003			Calculation
98.7330553	94.9886567	97.3540306			3.74439865976269			with nIA :
99.1314049	95.5794504	98.2697518			3.55195447466005			and nDA :
99.4501554	96.1828628	98.9864467			3.26729257154248
99.6095306	96.5929685	99.3446847			3.0165621730558
99.8804686	96.8950103	99.8393395			2.98545829381084
100	100	100			0
100	100	100			0
								With
								Therefore
									0.20	0.15	0.10	0.05	0.025	0.01	0.005	0.001
									1.073	1.138	1.224	1.358	1.48	1.628	1.731	1.949
