# Supplementary material for: Sleep decreases neuronal activity control of microglial dynamics in mice
Source: Nat Commun. 2022 Oct 21;13:6273. doi: 10.1038/s41467-022-34035-9 (PMC9586953; doi:10.1038/s41467-022-34035-9)
Supplement: Supplementary file 4 — Source Data [file 41467_2022_34035_MOESM4_ESM.zip › Excel_Fig4.xlsx]

## Sheet: 4d
Figure 4d	Quantification of microglial complexity during wake and sleep
Data				Statistics
	Wake	Sleep		Wilcoxon matched-pairs signed rank test
Mouse n°1	21.0493	-7.84856		P value	0.0313
Mouse n°2	14.884	12.9406		Exact or approximate P value?	Exact
Mouse n°3	3.38537	-13.1743		P value summary	*
Mouse n°4	24.3696	-2.6939		Significantly different (P < 0.05)?	Yes
Mouse n°5	25.4268	-39.0056		One- or two-tailed P value?	Two-tailed
Mouse n°6	8.74777	-13.9193		Sum of positive, negative ranks	0,000 , -21,00
				Sum of signed ranks (W)	-21
				Number of pairs	6
				Number of ties (ignored)	0
				Median of differences
				Median	-24.87
				How effective was the pairing?
				rs (Spearman)	-0.08571
				P value (one tailed)	0.4597
				P value summary	ns
				Was the pairing significantly effective?	No

## Sheet: 4e
Figure 4e	Quantification of microglial motility during wake and sleep
Data				Statistics
	Wake	Sleep		Wilcoxon matched-pairs signed rank test
Mouse n°1	3.20733	-6.66581		P value	0.0313
Mouse n°2	18.1302	-5.28229		Exact or approximate P value?	Exact
Mouse n°3	9.7528	-4.09912		P value summary	*
Mouse n°4	-3.13901	-12.4705		Significantly different (P < 0.05)?	Yes
Mouse n°5	33.1436	-9.3953		One- or two-tailed P value?	Two-tailed
Mouse n°6	18.1853	-18.2338		Sum of positive, negative ranks	0,000 , -21,00
				Sum of signed ranks (W)	-21
				Number of pairs	6
				Number of ties (ignored)	0
				Median of differences
				Median	-18.63
				How effective was the pairing?
				rs (Spearman)	-0.1429
				P value (one tailed)	0.4014
				P value summary	ns
				Was the pairing significantly effective?	No
