# Supplementary material for: Sleep decreases neuronal activity control of microglial dynamics in mice
Source: Nat Commun. 2022 Oct 21;13:6273. doi: 10.1038/s41467-022-34035-9 (PMC9586953; doi:10.1038/s41467-022-34035-9)
Supplement: Supplementary file 4 — Source Data [file 41467_2022_34035_MOESM4_ESM.zip › Excel_Fig5.xlsx]

## Sheet: 5b
Figure 5b	Microglial Motility in Cx3cr1 +/- and Cx3cr1 -/- during Wake and NREM Sleep
Data						Stastitics
	Cx3cr1 +/-		Cx3cr1 -/-				Cx3cr1 +/-	Cx3cr1 -/-
	Wake	NREM	Wake	NREM		Wilcoxon matched-pairs signed rank test
Mouse n°1	13.7133	-37.1211	-14.0339	-2.1167		P value	0.0313	0.1563
Mouse n°2	2.92472	-34.0135	4.03452	-4.65824		Exact or approximate P value?	Exact	Exact
Mouse n°3	4.20093	-8.76559	-4.46193	0.106502		P value summary	*	ns
Mouse n°4	3.1106	-44.8091	-41.2576	-8.34134		Significantly different (P < 0.05)?	Yes	No
Mouse n°5	14.0165	0.488649	-8.4614	33.4775		One- or two-tailed P value?	Two-tailed	Two-tailed
Mouse n°6	39.8327	-4.5424	-1.52373	5.84425		Sum of positive, negative ranks	0 , -21	18 , -3
						Sum of signed ranks (W)	-21	15
						Number of pairs	6	6
Descriptive Statistics
Number of values	6	6	6	6		Median of differences
						Median	-40.66	9.643
Minimum	2.925	-44.81	-41.26	-8.341
25% Percentile	3.064	-39.04	-20.84	-5.579		How effective was the pairing?
Median	8.957	-21.39	-6.462	-1.005		rs (Spearman)	0.6571	0.2571
75% Percentile	20.47	-3.285	-0.1342	12.75		P value (one tailed)	0.0875	0.3292
Maximum	39.83	0.4886	4.035	33.48		P value summary	ns	ns
						Was the pairing significantly effective?	No	No
Mean	12.97	-21.46	-10.95	4.052
Std. Deviation	14.13	19.38	16.06	15.18
Std. Error of Mean	5.768	7.91	6.557	6.197
Lower 95% CI	-1.862	-41.79	-27.81	-11.88
Upper 95% CI	27.79	-1.127	5.904	19.98

## Sheet: 5c
Figure 5c	Microglial Complexity in Cx3cr1 +/- and Cx3cr1 -/- during Wake and NREM Sleep
Data						Stastitics
	Cx3cr1 +/-		Cx3cr1 -/-				Cx3cr1 +/-	Cx3cr1 -/-
	Wake	NREM	Wake	NREM		Wilcoxon matched-pairs signed rank test
Mouse n°1	17.8967	-32.6588	-24.9508	0.551053		P value	0.0313	0.4375
Mouse n°2	-13.0555	-34.8712	8.84301	-28.2154		Exact or approximate P value?	Exact	Exact
Mouse n°3	15.8683	-1.6504	23.6591	22.9207		P value summary	*	ns
Mouse n°4	22.5939	-7.15297	-27.8581	25.7274		Significantly different (P < 0.05)?	Yes	No
Mouse n°5	17.8942	2.60626	-3.24791	21.2486		One- or two-tailed P value?	Two-tailed	Two-tailed
Mouse n°6	34.6838	-19.4234	7.01195	13.9555		Sum of positive, negative ranks	0 , -21	15 , -6
						Sum of signed ranks (W)	-21	9
						Number of pairs	6	6
Descriptive Statistics
Number of values	6	6	6	6		Median of differences
						Median	-25.78	15.72
Minimum	-13.06	-34.87	-27.86	-28.22
25% Percentile	8.637	-33.21	-25.68	-6.641		How effective was the pairing?
Median	17.9	-13.29	1.882	17.6		rs (Spearman)	0.08571	-0.2571
75% Percentile	25.62	-0.5862	12.55	23.62		P value (one tailed)	0.4597	0.3292
Maximum	34.68	2.606	23.66	25.73		P value summary	ns	ns
						Was the pairing significantly effective?	No	No
Mean	15.98	-15.53	-2.757	9.365
Std. Deviation	15.77	15.96	20.25	20.51
Std. Error of Mean	6.439	6.518	8.268	8.374
Lower 95% CI	-0.5728	-32.28	-24.01	-12.16
Upper 95% CI	32.53	1.229	18.5	30.89

## Sheet: 5d
Figure 5d	Percentage of time spent in NREM sleep in Cx3cr1 +/- and Cx3cr1 -/- during one imaging session
Data				Statistics
	Cx3cr1 +/-	Cx3cr1 -/-
Imaging session n°1	59.7015	44.881		Mann Whitney test
Imaging session n°2	30.9028	47.9762		P value	0.3891
Imaging session n°3	43.4028	42.0238		Exact or approximate P value?	Exact
Imaging session n°4	56.9444	34.6065		P value summary	ns
Imaging session n°5	23.6111	34.7222		Significantly different (P < 0.05)?	No
Imaging session n°6	60.0694	58.912		One- or two-tailed P value?	Two-tailed
Imaging session n°7	67.4769	45.9491		Sum of ranks in column A,B	323 , 272
Imaging session n°8	54.6296	45.8333		Mann-Whitney U	119
Imaging session n°9	54.6296	66.5509
Imaging session n°10	32.7546	45.4861		Difference between medians
Imaging session n°11	44.5602	54.5139		Median of column A	54,63, n=17
Imaging session n°12	60.1852	51.6204		Median of column B	45,83, n=17
Imaging session n°13	59.7222	71.5278		Difference: Actual	-8.796
Imaging session n°14	45.7176	42.3611		Difference: Hodges-Lehmann	-5.188
Imaging session n°15	60.4167	29.9769
Imaging session n°16	57.0602	44.9074
Imaging session n°17	39.1204	46.412
Descriptive Statistics
Number of values	17	17
Minimum	23.61	29.98
25% Percentile	41.26	42.19
Median	54.63	45.83
75% Percentile	59.9	53.07
Maximum	67.48	71.53
Mean	50.05	47.54
Std. Deviation	12.54	10.76
Std. Error of Mean	3.042	2.611
Lower 95% CI	43.6	42.01
Upper 95% CI	56.5	53.08
Mean ranks	19	16

## Sheet: 5e
Figure 5e	Average duration of NREM sleep episodes in Cx3cr1 +/- and Cx3cr1 -/- during one imaging session
Data				Statistics
	Cx3cr1 +/-	Cx3cr1 -/-
Imaging session n°1	52.1739	22.9878		Mann Whitney test
Imaging session n°2	18.0405	25.1875		P value	0.4482
Imaging session n°3	37.5	20.5233		Exact or approximate P value?	Exact
Imaging session n°4	32.3684	21.9853		P value summary	ns
Imaging session n°5	17.5862	16.3043		Significantly different (P < 0.05)?	No
Imaging session n°6	38.1618	45.4464		One- or two-tailed P value?	Two-tailed
Imaging session n°7	60.7292	20.2551		Sum of ranks in column A,B	320 , 275
Imaging session n°8	26.8182	24.75		Mann-Whitney U	122
Imaging session n°9	26.8182	53.2407
Imaging session n°10	17.2561	28.0714		Difference between medians
Imaging session n°11	33.1897	42.0536		Median of column A	33,19, n=17
Imaging session n°12	38.2353	39.8214		Median of column B	25,19, n=17
Imaging session n°13	37.9412	73.5714		Difference: Actual	-8.002
Imaging session n°14	27.4306	19.8913		Difference: Hodges-Lehmann	-3.595
Imaging session n°15	42.0968	22.3276
Imaging session n°16	45.6481	34.6429
Imaging session n°17	27.2581	37.1296
Descriptive Statistics
Number of values	17	17
Minimum	17.26	16.3
25% Percentile	26.82	21.25
Median	33.19	25.19
75% Percentile	40.17	40.94
Maximum	60.73	73.57
Mean	34.07	32.25
Std. Deviation	12.01	15.01
Std. Error of Mean	2.913	3.641
Lower 95% CI	27.9	24.53
Upper 95% CI	40.25	39.97
Mean ranks	18.82	16.18

## Sheet: 5f
Figure 5f	Number of NREM sleep occurrences in Cx3cr1 +/- and Cx3cr1 -/- during one imaging session
Data				Statistics
	Cx3cr1 +/-	Cx3cr1 -/-
Imaging session n°1	23	41		Mann Whitney test
Imaging session n°2	37	40		P value	0.6762
Imaging session n°3	25	43		Exact or approximate P value?	Exact
Imaging session n°4	38	34		P value summary	ns
Imaging session n°5	29	46		Significantly different (P < 0.05)?	No
Imaging session n°6	34	28		One- or two-tailed P value?	Two-tailed
Imaging session n°7	24	49		Sum of ranks in column A,B	285 , 310
Imaging session n°8	44	40		Mann-Whitney U	132
Imaging session n°9	44	27
Imaging session n°10	41	35		Difference between medians
Imaging session n°11	29	28		Median of column A	34, n=17
Imaging session n°12	34	28		Median of column B	34, n=17
Imaging session n°13	34	21		Difference: Actual	0
Imaging session n°14	36	46		Difference: Hodges-Lehmann	2
Imaging session n°15	31	29
Imaging session n°16	27	28
Imaging session n°17	31	27
Descriptive Statistics
Number of values	17	17
Minimum	23	21
25% Percentile	28	28
Median	34	34
75% Percentile	37.5	42
Maximum	44	49
Mean	33	34.71
Std. Deviation	6.519	8.454
Std. Error of Mean	1.581	2.05
Lower 95% CI	29.65	30.36
Upper 95% CI	36.35	39.05
Mean ranks	16.76	18.24

## Sheet: 5g
Figure 5g	Comparison of EEG amplitude-frequency plot for Cx3cr1+/- and Cx3cr1-/- mice
Data
	Cx3cr1 +/-			Cx3cr1 -/-
Frequency (Hz)	Mean	SEM	N (mice)	Mean	SEM	N (mice)
0.1	0.00069032	4.3367e-05	6	0.0007569	3.6994e-05	4
0.2	0.00097984	6.2343e-05	6	0.00107364	5.3623e-05	4
0.3	0.00132241	8.397e-05	6	0.00145268	6.8046e-05	4
0.4	0.00172259	0.0001048	6	0.00189012	7.5665e-05	4
0.5	0.00216174	0.00012905	6	0.00237953	8.3207e-05	4
0.6	0.00264828	0.00015505	6	0.002906	8.8164e-05	4
0.7	0.00309384	0.00017846	6	0.0033902	9.0062e-05	4
0.8	0.0035518	0.00020295	6	0.00387492	7.8773e-05	4
0.9	0.00399024	0.00022359	6	0.00433981	6.957e-05	4
1	0.00440461	0.00024491	6	0.00476134	6.3219e-05	4
1.1	0.00477241	0.00026142	6	0.00512033	6.7072e-05	4
1.2	0.00509658	0.00027278	6	0.00541986	8.0901e-05	4
1.3	0.00537583	0.00027903	6	0.00566739	9.7789e-05	4
1.4	0.00559872	0.00028505	6	0.00587594	0.00012248	4
1.5	0.00580744	0.00029408	6	0.00602964	0.0001501	4
1.6	0.005975	0.00029698	6	0.00615976	0.00017512	4
1.7	0.00612323	0.00030032	6	0.00627707	0.00019287	4
1.8	0.00624682	0.00030118	6	0.00636473	0.00019352	4
1.9	0.00635901	0.00030892	6	0.0064595	0.00020371	4
2	0.00647032	0.00031499	6	0.00654923	0.00020742	4
2.1	0.00659131	0.00032557	6	0.006623	0.00020278	4
2.2	0.00671865	0.00034334	6	0.0067132	0.00021163	4
2.3	0.0068495	0.00035764	6	0.00677869	0.00022797	4
2.4	0.00699747	0.00038159	6	0.00682328	0.00022837	4
2.5	0.00709536	0.00038394	6	0.00687569	0.00022664	4
2.6	0.00716985	0.0003668	6	0.00690584	0.00023116	4
2.7	0.00723054	0.00035015	6	0.00695304	0.00024915	4
2.8	0.00726287	0.00032361	6	0.00699501	0.00027934	4
2.9	0.00727188	0.00028299	6	0.00698275	0.00029591	4
3	0.0072396	0.00023969	6	0.00694937	0.00031642	4
3.1	0.00718057	0.00019895	6	0.00691789	0.00033326	4
3.2	0.00709411	0.00015572	6	0.00685862	0.00034279	4
3.3	0.00697518	0.00012711	6	0.0068257	0.00033964	4
3.4	0.0068202	0.00010402	6	0.00677201	0.00033886	4
3.5	0.00668691	0.00010571	6	0.00670067	0.00032429	4
3.6	0.00656482	0.0001045	6	0.00664547	0.00030371	4
3.7	0.00643879	0.00010489	6	0.00655484	0.00027126	4
3.8	0.00632297	9.1985e-05	6	0.00645747	0.00024449	4
3.9	0.00622325	8.3839e-05	6	0.00639739	0.00022575	4
4	0.00614	7.0662e-05	6	0.00634638	0.00022159	4
4.1	0.00605619	6.589e-05	6	0.00628718	0.00019919	4
4.2	0.00596961	5.8137e-05	6	0.00624193	0.00018234	4
4.3	0.00590102	4.865e-05	6	0.00618642	0.00016447	4
4.4	0.00584823	4.792e-05	6	0.00614133	0.0001527	4
4.5	0.00579811	4.9178e-05	6	0.00611026	0.0001549	4
4.6	0.00575209	5.4022e-05	6	0.00606505	0.00013808	4
4.7	0.00571094	6.0118e-05	6	0.00601898	0.00012462	4
4.8	0.00568082	5.7612e-05	6	0.00597665	0.00011584	4
4.9	0.00564361	6.0123e-05	6	0.00592553	9.9042e-05	4
5	0.00560795	6.724e-05	6	0.00587693	7.4967e-05	4
5.1	0.00557926	6.612e-05	6	0.00584367	7.7077e-05	4
5.2	0.00554721	6.617e-05	6	0.00579968	7.6718e-05	4
5.3	0.00551713	6.548e-05	6	0.00575697	8.5751e-05	4
5.4	0.00548662	6.4849e-05	6	0.0057206	8.9976e-05	4
5.5	0.00545685	6.5288e-05	6	0.00568688	8.9482e-05	4
5.6	0.00542632	6.0034e-05	6	0.00564649	0.00010154	4
5.7	0.00539686	6.517e-05	6	0.00560385	0.00011575	4
5.8	0.00536271	6.7229e-05	6	0.00555759	0.00013587	4
5.9	0.00532152	6.857e-05	6	0.00552301	0.00015811	4
6	0.00529139	6.6016e-05	6	0.0054809	0.00017664	4
6.1	0.00525484	6.6541e-05	6	0.00544308	0.00018278	4
6.2	0.00521818	6.5647e-05	6	0.00539882	0.00019271	4
6.3	0.00517624	6.1507e-05	6	0.00533844	0.00020209	4
6.4	0.00514176	5.9124e-05	6	0.00529187	0.000216	4
6.5	0.00510293	5.7185e-05	6	0.00523638	0.00022582	4
6.6	0.00506297	5.768e-05	6	0.00519792	0.00023652	4
6.7	0.00501381	5.8617e-05	6	0.00515158	0.00023401	4
6.8	0.00496683	5.7625e-05	6	0.00510997	0.00023017	4
6.9	0.00493169	5.7571e-05	6	0.00504975	0.00022985	4
7	0.00488519	6.1014e-05	6	0.00500734	0.00022145	4
7.1	0.00482996	6.121e-05	6	0.00495865	0.00022294	4
7.2	0.0047838	6.5215e-05	6	0.00492044	0.0002317	4
7.3	0.00473904	7.1641e-05	6	0.00488076	0.00023496	4
7.4	0.00468926	7.5799e-05	6	0.00482516	0.00023263	4
7.5	0.00463409	7.8053e-05	6	0.00476452	0.00023385	4
7.6	0.00457907	8.2204e-05	6	0.0046984	0.00023148	4
7.7	0.00453111	8.265e-05	6	0.00463576	0.00023007	4
7.8	0.00447576	8.0233e-05	6	0.00458418	0.00022899	4
7.9	0.00442765	7.956e-05	6	0.00453594	0.00022523	4
8	0.00436967	8.0623e-05	6	0.00447682	0.0002223	4
8.1	0.00432018	8.2423e-05	6	0.00441087	0.00021792	4
8.2	0.00427517	8.2995e-05	6	0.00434128	0.00020435	4
8.3	0.00422448	8.2509e-05	6	0.00428249	0.00019491	4
8.4	0.00416937	8.209e-05	6	0.0042219	0.00018806	4
8.5	0.00411979	8.0909e-05	6	0.00416719	0.00017413	4
8.6	0.00407158	7.7239e-05	6	0.00411416	0.00016516	4
8.7	0.00402479	7.5015e-05	6	0.00406071	0.00015538	4
8.8	0.0039813	7.448e-05	6	0.0040049	0.00014526	4
8.9	0.00393635	7.3372e-05	6	0.00394424	0.00013406	4
9	0.00388911	7.0081e-05	6	0.00389224	0.00012924	4
9.1	0.00385115	6.7917e-05	6	0.00385638	0.00012222	4
9.2	0.00381043	6.6885e-05	6	0.00381007	0.0001134	4
9.3	0.00377481	6.5438e-05	6	0.00377	0.00010462	4
9.4	0.00374492	6.4469e-05	6	0.00373344	9.9158e-05	4
9.5	0.00371062	6.3499e-05	6	0.00369629	0.00010321	4
9.6	0.00367745	6.1538e-05	6	0.00366211	9.4242e-05	4
9.7	0.00364506	5.967e-05	6	0.00363172	8.9526e-05	4
9.8	0.00361503	5.8314e-05	6	0.00359463	8.7505e-05	4
9.9	0.00358206	5.7134e-05	6	0.0035718	8.1635e-05	4
10	0.00355689	5.6589e-05	6	0.00353	7.2742e-05	4
10.1	0.00353375	5.6101e-05	6	0.00348175	6.6221e-05	4
10.2	0.00350915	5.591e-05	6	0.00345266	6.1778e-05	4
10.3	0.00348186	5.5964e-05	6	0.00342117	5.7863e-05	4
10.4	0.00345045	5.3201e-05	6	0.00339711	5.082e-05	4
10.5	0.00342759	4.918e-05	6	0.00337466	4.2463e-05	4
10.6	0.00340129	4.9234e-05	6	0.00334556	4.2311e-05	4
10.7	0.00337358	4.8732e-05	6	0.0033213	3.7114e-05	4
10.8	0.00335406	5.027e-05	6	0.00329569	3.046e-05	4
10.9	0.00333002	5.1376e-05	6	0.00326391	3.0241e-05	4
11	0.00331154	5.3742e-05	6	0.00324746	3.1033e-05	4
11.1	0.00328415	5.4682e-05	6	0.0032324	3.1943e-05	4
11.2	0.00325441	5.5143e-05	6	0.0032142	3.4165e-05	4
11.3	0.00323344	5.4717e-05	6	0.00319373	3.412e-05	4
11.4	0.00321679	5.4785e-05	6	0.00316926	3.1371e-05	4
11.5	0.0031996	5.5633e-05	6	0.00314351	2.7242e-05	4
11.6	0.00318237	5.6944e-05	6	0.00311835	2.6243e-05	4
11.7	0.00316747	5.8262e-05	6	0.00309202	2.5675e-05	4
11.8	0.00314762	5.6348e-05	6	0.00307437	2.76e-05	4
11.9	0.00313442	5.6278e-05	6	0.00305601	2.8323e-05	4
12	0.00311532	5.4113e-05	6	0.0030264	2.5114e-05	4
12.1	0.00309768	5.5003e-05	6	0.00300257	2.2923e-05	4
12.2	0.00308152	5.3599e-05	6	0.00297871	2.1736e-05	4
12.3	0.00306486	5.411e-05	6	0.0029539	1.8556e-05	4
12.4	0.00304549	5.7061e-05	6	0.00292934	2.0772e-05	4
12.5	0.00302636	5.8953e-05	6	0.00290545	2.3431e-05	4
12.6	0.00300886	5.7645e-05	6	0.00288496	2.3371e-05	4
12.7	0.00299135	5.6673e-05	6	0.0028644	2.4152e-05	4
12.8	0.00296974	5.5061e-05	6	0.00284046	2.3522e-05	4
12.9	0.00294007	5.1748e-05	6	0.00281188	1.8783e-05	4
13	0.00291836	5.2146e-05	6	0.00279878	1.9064e-05	4
13.1	0.00289492	5.0942e-05	6	0.00278446	1.7992e-05	4
13.2	0.00287546	5.0892e-05	6	0.00276128	1.7444e-05	4
13.3	0.00285556	4.9692e-05	6	0.00274071	2.1116e-05	4
13.4	0.00283347	4.6951e-05	6	0.00272043	1.8283e-05	4
13.5	0.00280749	4.4243e-05	6	0.00270169	1.7152e-05	4
13.6	0.00278212	4.5817e-05	6	0.00268031	1.7623e-05	4
13.7	0.0027576	4.5396e-05	6	0.00265439	1.6305e-05	4
13.8	0.00273578	4.6555e-05	6	0.00263346	1.8402e-05	4
13.9	0.00271844	4.7665e-05	6	0.00261013	1.8939e-05	4
14	0.00269229	4.7257e-05	6	0.00258365	1.9694e-05	4
14.1	0.00267004	4.7877e-05	6	0.00255039	2.0881e-05	4
14.2	0.00264172	4.9362e-05	6	0.00252842	1.9328e-05	4
14.3	0.00261505	4.9781e-05	6	0.00250058	1.8477e-05	4
14.4	0.00259137	5.0653e-05	6	0.00247757	2.0055e-05	4
14.5	0.00256947	5.1779e-05	6	0.00245711	2.145e-05	4
14.6	0.00254843	5.0035e-05	6	0.00243187	2.3471e-05	4
14.7	0.00252239	4.9495e-05	6	0.00240703	2.5067e-05	4
14.8	0.00249698	4.8875e-05	6	0.00238687	2.2351e-05	4
14.9	0.00247322	4.8637e-05	6	0.00236492	2.2354e-05	4
15	0.002453	4.6409e-05	6	0.00234186	2.0477e-05	4
15.1	0.00242801	4.5104e-05	6	0.00232453	2.1437e-05	4
15.2	0.00240927	4.355e-05	6	0.00230154	2.1223e-05	4
15.3	0.00238963	4.1211e-05	6	0.00228275	1.9932e-05	4
15.4	0.00236598	4.0261e-05	6	0.00226183	2.1112e-05	4
15.5	0.00234413	4.1365e-05	6	0.00223424	1.988e-05	4
15.6	0.00232102	3.9616e-05	6	0.00221508	1.8056e-05	4
15.7	0.00230186	3.7989e-05	6	0.00219416	1.618e-05	4
15.8	0.00228237	3.6473e-05	6	0.00216932	1.6505e-05	4
15.9	0.00226263	3.502e-05	6	0.00215142	1.5395e-05	4
16	0.00223988	3.4023e-05	6	0.00213449	1.5765e-05	4
16.1	0.00222094	3.42e-05	6	0.00211304	1.6119e-05	4
16.2	0.00220149	3.4577e-05	6	0.00209123	1.5132e-05	4
16.3	0.00217962	3.6355e-05	6	0.00207271	1.4614e-05	4
16.4	0.00215982	3.5913e-05	6	0.00204976	1.4783e-05	4
16.5	0.00213771	3.5209e-05	6	0.00203714	1.7944e-05	4
16.6	0.00211875	3.5635e-05	6	0.00202081	1.787e-05	4
16.7	0.00210023	3.6481e-05	6	0.00201086	1.9684e-05	4
16.8	0.0020822	3.6485e-05	6	0.00199702	2.0018e-05	4
16.9	0.00206294	3.6379e-05	6	0.00198005	1.9829e-05	4
17	0.00204243	3.6639e-05	6	0.00196411	1.8555e-05	4
17.1	0.00202493	3.6407e-05	6	0.00194951	1.852e-05	4
17.2	0.00200669	3.5519e-05	6	0.00193311	1.9505e-05	4
17.3	0.00199027	3.4745e-05	6	0.00191492	2.063e-05	4
17.4	0.00197386	3.4078e-05	6	0.00190119	2.0052e-05	4
17.5	0.00195956	3.2967e-05	6	0.00188822	1.8856e-05	4
17.6	0.00194437	3.4378e-05	6	0.00187585	1.8139e-05	4
17.7	0.00192371	3.3154e-05	6	0.00186074	1.6014e-05	4
17.8	0.00190397	3.2775e-05	6	0.00184304	1.3955e-05	4
17.9	0.0018879	3.2463e-05	6	0.00183143	1.6613e-05	4
18	0.00187748	3.2653e-05	6	0.00181875	1.8567e-05	4
18.1	0.00186237	3.1584e-05	6	0.00180711	1.9334e-05	4
18.2	0.00184583	3.1143e-05	6	0.00179999	1.8964e-05	4
18.3	0.00182902	3.1313e-05	6	0.0017913	1.7511e-05	4
18.4	0.0018131	3.22e-05	6	0.00178147	1.7194e-05	4
18.5	0.00180136	3.1739e-05	6	0.00176134	1.5688e-05	4
18.6	0.00178776	3.0423e-05	6	0.00174472	1.594e-05	4
18.7	0.00177855	3.083e-05	6	0.00173104	1.7665e-05	4
18.8	0.00176675	3.1068e-05	6	0.00171928	1.8614e-05	4
18.9	0.0017544	3.2715e-05	6	0.0017089	1.681e-05	4
19	0.00174176	3.199e-05	6	0.00169786	1.7815e-05	4
19.1	0.00173341	3.4251e-05	6	0.00168889	1.9485e-05	4
19.2	0.00172502	3.5223e-05	6	0.0016761	2.1632e-05	4
19.3	0.00171233	3.6879e-05	6	0.00166433	2.3346e-05	4
19.4	0.00170233	3.5741e-05	6	0.00165097	2.3206e-05	4
19.5	0.00168922	3.5801e-05	6	0.00164357	2.4755e-05	4
19.6	0.00167609	3.6015e-05	6	0.0016307	2.6505e-05	4
19.7	0.001664	3.504e-05	6	0.00161889	2.7219e-05	4
19.8	0.00165715	3.4362e-05	6	0.00161133	2.704e-05	4
19.9	0.00164694	3.4824e-05	6	0.00160298	2.7357e-05	4
20	0.00163489	3.6144e-05	6	0.00159255	2.7494e-05	4
20.1	0.00162157	3.5567e-05	6	0.00157957	2.7042e-05	4
20.2	0.00160809	3.6637e-05	6	0.00157143	2.3093e-05	4
20.3	0.00159742	3.529e-05	6	0.00156413	2.2348e-05	4
20.4	0.00158769	3.5933e-05	6	0.00155447	2.255e-05	4
20.5	0.00157708	3.6582e-05	6	0.00154078	2.2654e-05	4
20.6	0.00156863	3.6284e-05	6	0.00153477	2.2127e-05	4
20.7	0.00155832	3.8268e-05	6	0.00152641	2.1829e-05	4
20.8	0.00154642	3.8254e-05	6	0.00151724	2.1061e-05	4
20.9	0.00153678	3.7603e-05	6	0.00150588	1.9762e-05	4
21	0.00152725	3.7057e-05	6	0.00149664	1.7185e-05	4
21.1	0.00151522	3.6089e-05	6	0.0014877	1.5328e-05	4
21.2	0.00150773	3.5858e-05	6	0.00147896	1.6665e-05	4
21.3	0.00149997	3.7655e-05	6	0.00146907	1.6111e-05	4
21.4	0.00148944	3.7716e-05	6	0.00146146	1.5789e-05	4
21.5	0.00148034	3.7829e-05	6	0.0014572	1.5641e-05	4
21.6	0.00146959	3.8677e-05	6	0.00144979	1.4992e-05	4
21.7	0.00146066	3.7749e-05	6	0.00144109	1.3855e-05	4
21.8	0.00145299	3.8664e-05	6	0.00143346	1.4159e-05	4
21.9	0.0014427	4.0012e-05	6	0.00142438	1.564e-05	4
22	0.00143436	4.084e-05	6	0.00141345	1.8649e-05	4
22.1	0.00142782	4.1483e-05	6	0.00140498	2.0492e-05	4
22.2	0.00141929	4.0852e-05	6	0.00139589	2.1315e-05	4
22.3	0.00141166	3.945e-05	6	0.00138897	2.0935e-05	4
22.4	0.00140611	3.9618e-05	6	0.00138117	2.1477e-05	4
22.5	0.00139966	3.8569e-05	6	0.00137502	2.1229e-05	4
22.6	0.00139579	3.8036e-05	6	0.00136839	2.1046e-05	4
22.7	0.00139103	3.8438e-05	6	0.00136331	2.1029e-05	4
22.8	0.001382	3.8347e-05	6	0.00135654	2.1573e-05	4
22.9	0.0013758	3.7846e-05	6	0.00134952	2.0252e-05	4
23	0.00137035	3.7839e-05	6	0.00134347	1.871e-05	4
23.1	0.00136515	3.7469e-05	6	0.00133731	1.6732e-05	4
23.2	0.00135997	3.7845e-05	6	0.00133186	1.5713e-05	4
23.3	0.00135525	3.8367e-05	6	0.00132252	1.6275e-05	4
23.4	0.00135082	3.7517e-05	6	0.00131655	1.628e-05	4
23.5	0.00134485	3.8356e-05	6	0.00130898	1.5623e-05	4
23.6	0.00133599	3.8302e-05	6	0.001301	1.6397e-05	4
23.7	0.00132882	3.8268e-05	6	0.00129254	1.8143e-05	4
23.8	0.00132559	3.8401e-05	6	0.00128629	1.6775e-05	4
23.9	0.00132117	3.8072e-05	6	0.00128161	1.7006e-05	4
24	0.00131599	3.7761e-05	6	0.00127907	1.6714e-05	4
24.1	0.0013112	3.8309e-05	6	0.00127318	1.7799e-05	4
24.2	0.00130643	3.8384e-05	6	0.00126728	1.8319e-05	4
24.3	0.0012991	3.8761e-05	6	0.00126409	1.9269e-05	4
24.4	0.00129051	3.8714e-05	6	0.00125926	1.966e-05	4
24.5	0.00128408	3.8916e-05	6	0.00125237	2.1019e-05	4
24.6	0.00127805	3.9325e-05	6	0.00124625	1.988e-05	4
24.7	0.00127318	3.9692e-05	6	0.00124317	1.7143e-05	4
24.8	0.00126515	4.0621e-05	6	0.00123687	1.7743e-05	4
24.9	0.00125858	4.0714e-05	6	0.00123198	1.7086e-05	4
25	0.00125302	4.0552e-05	6	0.00122591	1.8037e-05	4
25.1	0.00124695	4.0276e-05	6	0.00122043	1.8792e-05	4
25.2	0.00124115	3.8952e-05	6	0.00121421	1.8975e-05	4
25.3	0.00123779	3.8978e-05	6	0.00120973	1.7023e-05	4
25.4	0.00123381	3.94e-05	6	0.00120307	1.6101e-05	4
25.5	0.0012284	3.9263e-05	6	0.00119912	1.5972e-05	4
25.6	0.00122321	3.9303e-05	6	0.00119496	1.6257e-05	4
25.7	0.00121728	3.9316e-05	6	0.0011904	1.7529e-05	4
25.8	0.00121205	3.8856e-05	6	0.0011881	1.7602e-05	4
25.9	0.00120806	3.9467e-05	6	0.00118516	1.9276e-05	4
26	0.00120285	3.8878e-05	6	0.00118094	1.7353e-05	4
26.1	0.00119639	3.8647e-05	6	0.0011777	1.6993e-05	4
26.2	0.00119053	3.9211e-05	6	0.00117064	1.6298e-05	4
26.3	0.00118629	3.9401e-05	6	0.00116554	1.6335e-05	4
26.4	0.00118043	3.8699e-05	6	0.00116458	1.6509e-05	4
26.5	0.00117596	3.8812e-05	6	0.0011623	1.5914e-05	4
26.6	0.00117383	3.9453e-05	6	0.00115743	1.8292e-05	4
26.7	0.00116933	3.9093e-05	6	0.00115078	1.8281e-05	4
26.8	0.0011679	3.932e-05	6	0.00114576	1.6829e-05	4
26.9	0.0011629	3.8531e-05	6	0.00113915	1.4259e-05	4
27	0.00115608	3.9177e-05	6	0.00113506	1.5184e-05	4
27.1	0.00115165	3.9699e-05	6	0.00113125	1.4925e-05	4
27.2	0.00114647	3.9754e-05	6	0.0011342	1.4804e-05	4
27.3	0.00114049	3.9552e-05	6	0.00113122	1.4915e-05	4
27.4	0.00113678	4.1083e-05	6	0.00112682	1.4284e-05	4
27.5	0.00113309	4.132e-05	6	0.00112324	1.3211e-05	4
27.6	0.00112796	4.0869e-05	6	0.00112006	1.189e-05	4
27.7	0.001123	4.1363e-05	6	0.0011154	1.1633e-05	4
27.8	0.00111738	4.1265e-05	6	0.00111166	1.2239e-05	4
27.9	0.0011145	4.1535e-05	6	0.00110981	1.564e-05	4
28	0.00111149	4.1198e-05	6	0.00110633	1.5327e-05	4
28.1	0.00110696	4.0489e-05	6	0.00110166	1.4915e-05	4
28.2	0.00110627	4.0655e-05	6	0.00109257	1.5753e-05	4
28.3	0.00110415	4.093e-05	6	0.00108749	1.6547e-05	4
28.4	0.00109961	4.0486e-05	6	0.00108131	1.699e-05	4
28.5	0.00109397	3.9745e-05	6	0.0010762	1.8394e-05	4
28.6	0.00108946	4.0639e-05	6	0.00107395	1.8796e-05	4
28.7	0.00108532	4.0851e-05	6	0.0010705	1.844e-05	4
28.8	0.0010814	4.076e-05	6	0.00106517	1.8462e-05	4
28.9	0.00107617	4.0649e-05	6	0.00105923	1.4864e-05	4
29	0.00107301	4.0939e-05	6	0.00105479	1.324e-05	4
29.1	0.00106925	4.124e-05	6	0.00105067	1.3305e-05	4
29.2	0.00106123	4.1021e-05	6	0.00104871	1.3834e-05	4
29.3	0.00105574	4.0497e-05	6	0.00104434	1.2886e-05	4
29.4	0.0010516	3.9582e-05	6	0.00104099	1.3152e-05	4
29.5	0.001048	3.9648e-05	6	0.00103495	1.2341e-05	4
29.6	0.00104312	3.8554e-05	6	0.00103108	1.1389e-05	4
29.7	0.0010378	3.8312e-05	6	0.00102831	1.1576e-05	4
29.8	0.00103228	3.8393e-05	6	0.00102346	1.199e-05	4
29.9	0.00102888	3.9666e-05	6	0.00102137	1.361e-05	4
30	0.00102323	3.9936e-05	6	0.00101774	1.491e-05	4
30.1	0.0010192	3.9776e-05	6	0.00101409	1.4093e-05	4
30.2	0.0010169	3.9793e-05	6	0.00100972	1.2308e-05	4
30.3	0.00101335	4.0323e-05	6	0.00100526	1.1806e-05	4
30.4	0.0010087	4.1435e-05	6	0.00100116	1.1532e-05	4
30.5	0.00100393	4.1514e-05	6	0.00100086	1.219e-05	4
30.6	0.00100088	4.0804e-05	6	0.00099671	1.3222e-05	4
30.7	0.00099871	4.0201e-05	6	0.00099427	1.3364e-05	4
30.8	0.00099482	3.9847e-05	6	0.00099249	1.4303e-05	4
30.9	0.00099043	3.8641e-05	6	0.00098684	1.4852e-05	4
31	0.00098733	3.8127e-05	6	0.00098126	1.5863e-05	4
31.1	0.00098334	3.8719e-05	6	0.0009785	1.6906e-05	4
31.2	0.00097951	3.8696e-05	6	0.00097644	1.7528e-05	4
31.3	0.00097473	3.8275e-05	6	0.00097402	1.8334e-05	4
31.4	0.00096959	3.761e-05	6	0.00097153	1.8458e-05	4
31.5	0.00096581	3.7446e-05	6	0.0009656	1.702e-05	4
31.6	0.00096002	3.7894e-05	6	0.00096022	1.6286e-05	4
31.7	0.00095517	3.8404e-05	6	0.00095563	1.5688e-05	4
31.8	0.00095167	3.9757e-05	6	0.00094991	1.3306e-05	4
31.9	0.0009462	3.9925e-05	6	0.00094529	1.2751e-05	4
32	0.00094352	4.009e-05	6	0.00094201	1.2307e-05	4
32.1	0.00094094	4.0167e-05	6	0.00093709	1.1151e-05	4
32.2	0.00093688	4.0377e-05	6	0.00093179	1.0401e-05	4
32.3	0.00093287	4.0356e-05	6	0.00092593	1.0566e-05	4
32.4	0.00093064	4.0437e-05	6	0.00092357	1.1029e-05	4
32.5	0.0009267	4.0833e-05	6	0.00092084	1.1073e-05	4
32.6	0.00092297	4.1383e-05	6	0.00091734	1.0779e-05	4
32.7	0.00092059	4.1349e-05	6	0.00091345	1.1148e-05	4
32.8	0.00091648	4.0809e-05	6	0.00091187	1.0921e-05	4
32.9	0.00091339	4.1358e-05	6	0.0009084	9.6547e-06	4
33	0.00090878	4.1207e-05	6	0.0009052	9.4265e-06	4
33.1	0.00090346	4.1093e-05	6	0.00090179	1.0088e-05	4
33.2	0.00089847	4.1361e-05	6	0.0008973	1.1034e-05	4
33.3	0.00089345	4.1666e-05	6	0.00089438	1.1713e-05	4
33.4	0.00088782	4.1903e-05	6	0.00088773	1.1192e-05	4
33.5	0.00088359	4.1974e-05	6	0.00088407	1.0179e-05	4
33.6	0.00088118	4.1969e-05	6	0.00088139	8.8297e-06	4
33.7	0.00087645	4.1945e-05	6	0.00087677	7.8524e-06	4
33.8	0.00087159	4.1129e-05	6	0.00087282	8.8383e-06	4
33.9	0.00086653	4.0534e-05	6	0.00087055	1.0098e-05	4
34	0.000861	4.0635e-05	6	0.00086755	9.4942e-06	4
34.1	0.00085701	4.0365e-05	6	0.00086347	9.6316e-06	4
34.2	0.00085243	4.0383e-05	6	0.0008609	9.5871e-06	4
34.3	0.0008495	3.9876e-05	6	0.00085843	9.0731e-06	4
34.4	0.00084598	3.9555e-05	6	0.00085478	9.2339e-06	4
34.5	0.00084116	3.9231e-05	6	0.0008493	1.041e-05	4
34.6	0.00083453	3.8819e-05	6	0.000844	1.1308e-05	4
34.7	0.00082974	3.8444e-05	6	0.00083936	1.1949e-05	4
34.8	0.00082683	3.8545e-05	6	0.00083273	1.1891e-05	4
34.9	0.00082343	3.9043e-05	6	0.00082694	1.117e-05	4
35	0.0008198	3.8833e-05	6	0.00082101	1.0189e-05	4
35.1	0.00081649	3.8833e-05	6	0.00081605	9.932e-06	4
35.2	0.00081289	3.8299e-05	6	0.00080929	9.6394e-06	4
35.3	0.0008077	3.8172e-05	6	0.00080407	8.7528e-06	4
35.4	0.00080407	3.8073e-05	6	0.00080134	8.5582e-06	4
35.5	0.00080064	3.7988e-05	6	0.00079924	7.8395e-06	4
35.6	0.0007988	3.8386e-05	6	0.0007951	7.6972e-06	4
35.7	0.00079486	3.8418e-05	6	0.00079142	7.1848e-06	4
35.8	0.0007908	3.8789e-05	6	0.0007866	7.1362e-06	4
35.9	0.00078684	3.824e-05	6	0.00078202	7.6441e-06	4
36	0.00078222	3.8134e-05	6	0.00077908	7.8577e-06	4
36.1	0.00077695	3.8097e-05	6	0.00077709	8.422e-06	4
36.2	0.00077281	3.7946e-05	6	0.00077534	8.475e-06	4
36.3	0.0007698	3.8006e-05	6	0.00077172	8.5301e-06	4
36.4	0.00076585	3.8113e-05	6	0.00076699	8.2266e-06	4
36.5	0.00076114	3.7846e-05	6	0.00076297	7.5135e-06	4
36.6	0.00075475	3.7267e-05	6	0.00075768	6.9111e-06	4
36.7	0.0007502	3.7156e-05	6	0.00075339	7.6133e-06	4
36.8	0.00074607	3.6395e-05	6	0.00075061	7.7368e-06	4
36.9	0.00074133	3.5875e-05	6	0.00074592	7.3008e-06	4
37	0.00073708	3.5764e-05	6	0.00074094	6.6203e-06	4
37.1	0.00073442	3.5238e-05	6	0.00073524	6.1591e-06	4
37.2	0.00073102	3.5077e-05	6	0.00073046	5.6335e-06	4
37.3	0.00072672	3.5045e-05	6	0.00072678	5.4257e-06	4
37.4	0.00072122	3.4682e-05	6	0.00072298	6.302e-06	4
37.5	0.00071777	3.4515e-05	6	0.00071725	6.8303e-06	4
37.6	0.00071618	3.4604e-05	6	0.00071429	7.4094e-06	4
37.7	0.00071214	3.4463e-05	6	0.00071217	7.0659e-06	4
37.8	0.00070734	3.439e-05	6	0.00070809	6.4305e-06	4
37.9	0.00070316	3.4729e-05	6	0.00070459	6.272e-06	4
38	0.00069886	3.4289e-05	6	0.00070053	7.0561e-06	4
38.1	0.00069344	3.4295e-05	6	0.00069625	6.2383e-06	4
38.2	0.00068826	3.4536e-05	6	0.00069237	6.2898e-06	4
38.3	0.00068355	3.3921e-05	6	0.00068837	6.9115e-06	4
38.4	0.00068055	3.3437e-05	6	0.00068508	6.3037e-06	4
38.5	0.00067529	3.3295e-05	6	0.00068149	6.7302e-06	4
38.6	0.00066938	3.2773e-05	6	0.00067852	6.6069e-06	4
38.7	0.00066541	3.2477e-05	6	0.00067301	7.0524e-06	4
38.8	0.00066124	3.2103e-05	6	0.00066927	6.8892e-06	4
38.9	0.00065745	3.1534e-05	6	0.00066563	6.542e-06	4
39	0.00065345	3.1768e-05	6	0.00066205	6.3853e-06	4
39.1	0.0006493	3.1661e-05	6	0.00065852	7.2474e-06	4
39.2	0.00064453	3.0764e-05	6	0.00065381	7.6569e-06	4
39.3	0.00064101	3.1e-05	6	0.00064992	7.2947e-06	4
39.4	0.00063664	3.114e-05	6	0.00064532	6.6077e-06	4
39.5	0.00063372	3.0422e-05	6	0.00064136	5.8405e-06	4
39.6	0.00062849	3.0501e-05	6	0.00063526	6.2809e-06	4
39.7	0.00062407	3.0474e-05	6	0.00063074	6.3693e-06	4
39.8	0.00061979	3.0741e-05	6	0.00062738	6.5867e-06	4
39.9	0.00061496	3.1074e-05	6	0.00062266	7.507e-06	4
40	0.00061017	3.0456e-05	6	0.00061819	7.7787e-06	4
40.1	0.0006049	2.9838e-05	6	0.00061358	7.9357e-06	4
40.2	0.000601	3.0085e-05	6	0.00060931	8.6492e-06	4
40.3	0.00059543	2.96e-05	6	0.0006042	8.4958e-06	4
40.4	0.00059063	2.9829e-05	6	0.00059979	9.2216e-06	4
40.5	0.00058557	2.9882e-05	6	0.00059464	9.8135e-06	4
40.6	0.00058205	2.9611e-05	6	0.00059148	9.4706e-06	4
40.7	0.00057754	2.9262e-05	6	0.0005867	9.3311e-06	4
40.8	0.00057227	2.8299e-05	6	0.00058114	8.2502e-06	4
40.9	0.00056766	2.7369e-05	6	0.00057728	7.9201e-06	4
41	0.00056287	2.7396e-05	6	0.00057219	7.8912e-06	4
41.1	0.00055885	2.755e-05	6	0.0005673	8.4246e-06	4
41.2	0.00055447	2.6886e-05	6	0.00056354	7.7119e-06	4
41.3	0.00055012	2.6696e-05	6	0.00055854	8.1896e-06	4
41.4	0.00054495	2.569e-05	6	0.00055291	7.235e-06	4
41.5	0.0005398	2.5396e-05	6	0.00054866	7.086e-06	4
41.6	0.00053443	2.4771e-05	6	0.00054311	7.5171e-06	4
41.7	0.00052902	2.482e-05	6	0.00053841	7.5532e-06	4
41.8	0.00052431	2.4756e-05	6	0.00053365	8.2987e-06	4
41.9	0.00051978	2.4569e-05	6	0.00052791	8.4194e-06	4
42	0.00051602	2.432e-05	6	0.00052401	8.8168e-06	4
42.1	0.00051134	2.3743e-05	6	0.00051943	7.9201e-06	4
42.2	0.00050596	2.397e-05	6	0.00051349	7.7111e-06	4
42.3	0.00050105	2.3634e-05	6	0.00050844	7.8229e-06	4
42.4	0.00049691	2.3694e-05	6	0.00050317	8.66e-06	4
42.5	0.00049193	2.3816e-05	6	0.00049748	8.6614e-06	4
42.6	0.00048726	2.3718e-05	6	0.00049171	8.8739e-06	4
42.7	0.00048223	2.3384e-05	6	0.00048665	8.6773e-06	4
42.8	0.00047808	2.3309e-05	6	0.00048143	9.0605e-06	4
42.9	0.0004728	2.3199e-05	6	0.00047644	8.9303e-06	4
43	0.00046636	2.284e-05	6	0.00047113	8.3668e-06	4
43.1	0.00046049	2.2657e-05	6	0.00046533	8.3895e-06	4
43.2	0.00045561	2.2436e-05	6	0.0004601	8.7871e-06	4
43.3	0.00045031	2.2222e-05	6	0.00045434	8.1079e-06	4
43.4	0.00044479	2.1879e-05	6	0.00044927	7.7864e-06	4
43.5	0.00043972	2.1633e-05	6	0.00044347	7.8756e-06	4
43.6	0.0004347	2.1534e-05	6	0.00043846	7.1899e-06	4
43.7	0.00042977	2.0853e-05	6	0.00043227	7.0507e-06	4
43.8	0.00042345	2.0425e-05	6	0.00042638	7.2926e-06	4
43.9	0.0004177	2.004e-05	6	0.00042116	7.172e-06	4
44	0.00041288	1.9809e-05	6	0.00041413	7.143e-06	4
44.1	0.00040753	1.9484e-05	6	0.00040825	7.7074e-06	4
44.2	0.00040176	1.8957e-05	6	0.00040193	7.4475e-06	4
44.3	0.00039648	1.8807e-05	6	0.00039594	7.7343e-06	4
44.4	0.00039053	1.8599e-05	6	0.00038932	8.0557e-06	4
44.5	0.00038462	1.8191e-05	6	0.00038365	7.4101e-06	4
44.6	0.00037822	1.7758e-05	6	0.00037759	7.859e-06	4
44.7	0.00037264	1.757e-05	6	0.00037137	8.2313e-06	4
44.8	0.00036696	1.7284e-05	6	0.00036527	7.872e-06	4
44.9	0.00036082	1.6924e-05	6	0.00035854	8.1201e-06	4
45	0.00035517	1.6567e-05	6	0.00035326	8.0521e-06	4
45.1	0.00035009	1.6416e-05	6	0.00034679	7.9775e-06	4
45.2	0.00034385	1.615e-05	6	0.0003409	8.226e-06	4
45.3	0.0003375	1.5827e-05	6	0.00033475	7.7548e-06	4
45.4	0.00033155	1.5509e-05	6	0.00032911	7.5987e-06	4
45.5	0.00032537	1.5142e-05	6	0.00032293	7.9254e-06	4
45.6	0.00032024	1.4764e-05	6	0.0003161	7.8473e-06	4
45.7	0.00031361	1.4386e-05	6	0.00030979	7.4503e-06	4
45.8	0.0003072	1.402e-05	6	0.00030352	7.5023e-06	4
45.9	0.00030132	1.3849e-05	6	0.00029745	7.7336e-06	4
46	0.00029543	1.3477e-05	6	0.00029055	8.2546e-06	4
46.1	0.00028886	1.3164e-05	6	0.00028401	8.644e-06	4
46.2	0.00028292	1.2761e-05	6	0.00027697	8.5782e-06	4
46.3	0.00027659	1.2357e-05	6	0.00027035	8.9023e-06	4
46.4	0.00027086	1.1926e-05	6	0.00026368	8.7729e-06	4
46.5	0.00026493	1.151e-05	6	0.00025683	8.8476e-06	4
46.6	0.00025847	1.1296e-05	6	0.00025077	8.9262e-06	4
46.7	0.00025256	1.1142e-05	6	0.00024457	8.8645e-06	4
46.8	0.00024663	1.0914e-05	6	0.00023818	9.1588e-06	4
46.9	0.00024077	1.051e-05	6	0.00023145	8.9055e-06	4
47	0.00023448	1.0292e-05	6	0.00022479	8.8537e-06	4
47.1	0.00022867	9.9745e-06	6	0.00021843	8.5974e-06	4
47.2	0.0002227	9.5937e-06	6	0.00021181	8.7463e-06	4
47.3	0.00021698	9.3714e-06	6	0.00020544	9.1283e-06	4
47.4	0.00021108	9.0861e-06	6	0.00019888	9.445e-06	4
47.5	0.00020535	8.8046e-06	6	0.00019199	9.496e-06	4
47.6	0.00019909	8.4345e-06	6	0.00018535	9.5432e-06	4
47.7	0.00019302	8.06e-06	6	0.00017888	9.9518e-06	4
47.8	0.00018712	7.7741e-06	6	0.0001723	9.7614e-06	4
47.9	0.00018112	7.5201e-06	6	0.00016588	9.8013e-06	4
48	0.00017497	7.1801e-06	6	0.00015948	9.565e-06	4
48.1	0.00016863	6.8373e-06	6	0.000153	9.6614e-06	4
48.2	0.00016272	6.6936e-06	6	0.0001472	9.8022e-06	4
48.3	0.00015678	6.2832e-06	6	0.00014077	9.6588e-06	4
48.4	0.00015071	6.0017e-06	6	0.00013434	9.5288e-06	4
48.5	0.00014459	5.7547e-06	6	0.00012849	9.4632e-06	4
48.6	0.00013873	5.4775e-06	6	0.00012262	9.3128e-06	4
48.7	0.00013286	5.2084e-06	6	0.00011669	9.1171e-06	4
48.8	0.00012712	4.9218e-06	6	0.00011081	9.0522e-06	4
48.9	0.00012139	4.6587e-06	6	0.00010487	9.0787e-06	4
49	0.00011576	4.2888e-06	6	9.9175e-05	9.0765e-06	4
49.1	0.00011032	4.0002e-06	6	9.3832e-05	8.9389e-06	4
49.2	0.00010498	3.676e-06	6	8.864e-05	8.7059e-06	4
49.3	9.9621e-05	3.342e-06	6	8.3898e-05	8.3649e-06	4
49.4	9.448e-05	3.0639e-06	6	7.9323e-05	8.0156e-06	4
49.5	9.05e-05	2.9213e-06	6	7.5499e-05	7.5747e-06	4
49.6	9.5476e-05	4.7148e-06	6	7.5211e-05	7.1948e-06	4
49.7	8.4798e-05	4.4189e-06	6	6.6079e-05	6.3542e-06	4
49.8	7.4681e-05	4.1527e-06	6	5.7512e-05	5.481e-06	4
49.9	6.498e-05	3.9408e-06	6	4.9606e-05	4.6645e-06	4
50	5.5825e-05	3.7703e-06	6	4.2097e-05	3.9585e-06	4
50.1	4.7219e-05	3.6591e-06	6	3.4892e-05	3.3193e-06	4

## Sheet: 5h
Figure 5h	Cross Correlation between Microglial Complexity and EEG power in Cx3cr1 +/- and Cx3cr1 -/- during Wake and NREM Sleep
Data								Data						Stastitics
	Cx3cr1 +/-			Cx3cr1 -/-					Cx3cr1 +/-		Cx3cr1 -/-				Cx3cr1 +/-	Cx3cr1 -/-
Shift in time (s)	Mean	SEM	N	Mean	SEM	N			Baseline	Peak	Baseline	Peak		Wilcoxon matched-pairs signed rank test
-840	0.0446529	0.0254571	20	-0.0274843	0.0240377	22		Cell n°1	-0.048948	0.0182807	-0.0013979	-0.190915		P value	0.0023	0.0042
-810	0.0112398	0.0352032	20	-0.0117742	0.0235048	22		Cell n°2	0.0585189	-0.068609	0.0628368	-0.200795		Exact or approximate P value?	Exact	Exact
-780	0.0180629	0.0326841	20	-0.00255713	0.0227418	22		Cell n°3	0.0464181	-0.0657821	0.0886584	-0.266253		P value summary	**	**
-750	0.0603684	0.0303948	20	-0.0247583	0.0268126	22		Cell n°4	0.00419269	-0.107229	0.0276326	-0.0304161		Significantly different (P < 0.05)?	Yes	Yes
-720	0.0214861	0.0339271	20	-0.0120632	0.0271585	22		Cell n°5	-0.02754	-0.0495104	0.0508353	-0.172005		One- or two-tailed P value?	Two-tailed	Two-tailed
-690	0.0733294	0.0341831	20	0.0186244	0.0274543	22		Cell n°6	-0.00591471	-0.142011	-0.0179011	-0.0379046		Sum of positive, negative ranks	27 , -183	41 , -212
-660	0.0642172	0.0355448	20	0.0171558	0.0269216	22		Cell n°7	-0.077519	0.0258972	0.0164468	-0.0104892		Sum of signed ranks (W)	-156	-171
-630	0.0558991	0.0219792	20	0.00873285	0.0368626	22		Cell n°8	0.00017086	-0.0651082	0.00063667	-0.0565046		Number of pairs	20	22
-600	0.0205409	0.0289631	20	0.0363447	0.0336193	22		Cell n°9	0.0922965	-0.324262	-0.0568587	0.0763103
-570	0.0214008	0.0295731	20	0.0378868	0.0324989	22		Cell n°10	0.0526948	-0.232552	0.0677001	-0.225998		Median of differences
-540	0.00216939	0.0310959	20	-0.00053037	0.0315768	22		Cell n°11	0.0551772	-0.212986	-0.00911458	-0.223848		Median	-0.1131	-0.07137
-510	0.0250456	0.0319841	20	-0.00997301	0.0299811	22		Cell n°12	-0.0295625	-0.268252	-0.0220471	-0.0893002
-480	0.0275262	0.0226923	20	-0.0165094	0.0346243	22		Cell n°13	-0.00431831	-0.155819	0.0101486	0.14669		How effective was the pairing?
-450	0.0291175	0.0267075	20	-0.0208396	0.026787	22		Cell n°14	-0.112327	0.145393	0.0366367	-0.0758529		rs (Spearman)	-0.6391	-0.4376
-420	0.0355112	0.0231805	20	-0.00616515	0.0253366	22		Cell n°15	-0.00226104	-0.101462	-0.0501239	-0.0929568		P value (one tailed)	0.0012	0.0208
-390	0.027156	0.0282662	20	-0.0567585	0.0319037	22		Cell n°16	0.0168633	-0.0971045	-0.0206234	0.0298925		P value summary	**	*
-360	-0.0235937	0.0349868	20	-0.0321866	0.0223044	22		Cell n°17	-0.0966335	-0.111338	0.0229935	-0.0584707		Was the pairing significantly effective?	Yes	Yes
-330	-0.026679	0.0352211	20	-0.0204549	0.033225	22		Cell n°18	-0.0148369	-0.0573712	0.0139384	0.0403716
-300	0.0330254	0.0321277	20	-0.0254912	0.0270606	22		Cell n°19	0.107507	-0.322708	0.02088	-0.126145
-270	-0.00997761	0.0327654	20	-0.016587	0.0242393	22		Cell n°20	0.0855347	-0.294905	-0.0163135	-0.10994
-240	0.00080447	0.0300345	20	-0.0423911	0.0247754	22		Cell n°21			-0.0449383	-0.00326485
-210	0.030895	0.0369093	20	-0.0139193	0.0312428	22		Cell n°22			-0.00460419	-0.0800896
-180	0.0232803	0.0273783	20	-0.0238506	0.033667	22
-150	-0.0413579	0.0318622	20	-0.0470335	0.030275	22
-120	-0.014969	0.0302598	20	-0.00527638	0.0272434	22		Descriptive Statistics
-90	-0.0288067	0.0281872	20	0.0149183	0.0268333	22		Number of values	20	20	22	22
-60	-0.0189128	0.0244972	20	-0.00120793	0.0326104	22
-30	-0.0647556	0.0281896	20	-0.0250548	0.0249574	22		Minimum	-0.1123	-0.3243	-0.05686	-0.2663
0	-0.0935328	0.0340914	20	-0.0702138	0.0273359	22		25% Percentile	-0.02906	-0.2277	-0.01858	-0.1767
30	-0.145891	0.0311932	20	-0.0175428	0.0261975	22		Median	-0.001045	-0.1043	0.005393	-0.07797
60	-0.0486676	0.0269097	20	0.0344661	0.0345228	22		75% Percentile	0.05456	-0.05931	0.02988	-0.008683
90	-0.0876554	0.03155	20	0.024559	0.0331135	22		Maximum	0.1075	0.1454	0.08866	0.1467
120	-0.0721509	0.0365079	20	0.00048598	0.0353688	22
150	-0.0680018	0.0341041	20	0.0166568	0.0300969	22		Mean	0.004976	-0.1244	0.007974	-0.0799
180	-0.0652215	0.0370581	20	0.0298814	0.033918	22		Std. Deviation	0.06107	0.123	0.03816	0.1055
210	-0.0508536	0.039949	20	0.0239825	0.0345202	22		Std. Error of Mean	0.01366	0.02751	0.008136	0.02249
240	-0.0744139	0.0421024	20	0.00016792	0.0330903	22
270	-0.0475086	0.0410148	20	0.0168111	0.0279522	22		Lower 95% CI	-0.02361	-0.1819	-0.008947	-0.1267
300	-0.0291947	0.0406518	20	0.0491171	0.0348652	22		Upper 95% CI	0.03356	-0.0668	0.02489	-0.03313
330	-0.0168088	0.0376646	20	0.0654829	0.0393903	22
360	0.0047683	0.0341927	20	0.0327611	0.0294744	22
390	0.0331287	0.033858	20	-0.0220115	0.028602	22
420	0.0281867	0.0324419	20	-0.0158058	0.026268	22
450	-0.0380291	0.0310925	20	0.00871514	0.0260477	22
480	-0.00979331	0.0286434	20	0.00206854	0.0308496	22
510	0.00342955	0.0381792	20	0.0429973	0.0269423	22
540	-0.00997345	0.0292725	20	0.0145638	0.028021	22
570	-0.025242	0.0329064	20	0.0255312	0.0174782	22
600	-0.00612427	0.0284868	20	4.8821e-05	0.0268925	22
630	0.0102097	0.0281999	20	0.0170888	0.0224947	22
660	-0.00694904	0.0296665	20	0.0452039	0.0237557	22
690	-0.00484867	0.0296501	20	0.0354159	0.0255487	22
720	0.0266561	0.0217761	20	0.0421735	0.0222726	22
750	0.0123564	0.0225434	20	0.0258163	0.0241292	22
780	-0.0101681	0.0271262	20	0.00729602	0.0230924	22
810	0.0156809	0.0203295	20	0.00768328	0.0233031	22
840	0.0444853	0.0231545	20	0.0134813	0.0199928	22

## Sheet: 5i
Figure 5i	Cross Correlation between Microglial Motility and EEG power in Cx3cr1 +/- and Cx3cr1 -/- during Wake and NREM Sleep
Data								Data						Stastitics
	Cx3cr1 +/-			Cx3cr1 -/-					Cx3cr1 +/-		Cx3cr1 -/-				Cx3cr1 +/-	Cx3cr1 -/-
Shift in time (s)	Mean	SEM	N	Mean	SEM	N			Baseline	Peak	Baseline	Peak		Wilcoxon matched-pairs signed rank test
-840	0.0276436	0.0305569	20	0.00034018	0.0343309	22		Cell n°1	0.00282247	-0.0943522	-0.00276781	-0.212717		P value	0.0032	0.406
-810	0.0157571	0.0354238	20	0.00989277	0.0343978	22		Cell n°2	-0.00192524	-0.144844	-0.047262	0.11773		Exact or approximate P value?	Exact	Exact
-780	0.0524739	0.031041	20	-0.0082331	0.0320781	22		Cell n°3	0.124121	-0.159811	0.0747057	-0.237149		P value summary	**	ns
-750	0.0461465	0.0269731	20	0.0310156	0.0350203	22		Cell n°4	0.0588058	-0.23285	0.108911	-0.0836603		Significantly different (P < 0.05)?	Yes	No
-720	0.08401	0.0248316	20	0.0425299	0.0338239	22		Cell n°5	-0.0315887	-0.00178864	0.0743557	0.00019508		One- or two-tailed P value?	Two-tailed	Two-tailed
-690	0.0423797	0.0323514	20	0.0412615	0.0318824	22		Cell n°6	0.0194079	-0.0227801	0.0226613	0.175296		Sum of positive, negative ranks	29 , -181	100 , -153
-660	0.0619318	0.0282559	20	0.0250776	0.0319208	22		Cell n°7	-0.0293521	-0.0293495	-0.00816649	0.0479989		Sum of signed ranks (W)	-152	-53
-630	0.0751971	0.0235926	20	0.0763786	0.0279899	22		Cell n°8	-0.0305226	-0.0641487	0.0157974	-0.0303204		Number of pairs	20	22
-600	0.0576662	0.0264232	20	0.0591674	0.0272739	22		Cell n°9	0.0287999	-0.152756	-0.018301	0.063912
-570	0.0484271	0.0241599	20	0.0665238	0.0284761	22		Cell n°10	0.0580271	-0.121444	0.00622817	-0.105626		Median of differences
-540	0.0180773	0.0341359	20	0.0286714	0.029394	22		Cell n°11	-0.0247924	0.0367844	-0.0148983	-0.15059		Median	-0.1559	-0.00496
-510	0.056609	0.0275529	20	0.0167919	0.028627	22		Cell n°12	-0.00542935	-0.232793	-0.0579473	0.0301427
-480	0.0466671	0.020843	20	-0.00582409	0.0339478	22		Cell n°13	0.0648382	-0.117447	0.0269691	0.100028		How effective was the pairing?
-450	0.0659872	0.0226602	20	0.0162113	0.0283795	22		Cell n°14	-0.0704544	0.238536	-0.0254812	0.0339129		rs (Spearman)	-0.6977	-0.345
-420	0.0657082	0.0261468	20	0.00853589	0.0371614	22		Cell n°15	0.0298803	-0.0702916	-0.0040542	-0.114221		P value (one tailed)	0.0003	0.0579
-390	0.0548208	0.022323	20	0.0255706	0.0357638	22		Cell n°16	0.110409	-0.236986	-0.0321801	0.082395		P value summary	***	ns
-360	0.0688681	0.0218569	20	0.0488568	0.0339126	22		Cell n°17	-0.036623	-0.0632698	0.0365744	-0.110459		Was the pairing significantly effective?	Yes	No
-330	0.0817483	0.0302115	20	0.0504882	0.0439938	22		Cell n°18	0.0366737	-0.184856	0.0165735	0.0469902
-300	0.101932	0.0264612	20	0.0326194	0.0390487	22		Cell n°19	0.046868	-0.122045	0.101898	-0.111239
-270	0.116651	0.0317013	20	0.00891076	0.0339235	22		Cell n°20	0.0399716	-0.144115	0.0120822	-0.0106524
-240	0.0983586	0.0274934	20	0.0158173	0.0349689	22		Cell n°21			-0.00119906	0.011616
-210	0.14026	0.0329819	20	-0.00165385	0.0343721	22		Cell n°22			-0.00316961	0.0656195
-180	0.126141	0.0307657	20	0.0201126	0.0342951	22
-150	0.107727	0.0265236	20	0.0252291	0.0384894	22
-120	0.117512	0.030587	20	0.0415073	0.0277675	22		Descriptive Statistics
-90	0.0905858	0.0295023	20	0.0528377	0.0249279	22		Number of values	20	20	22	22
-60	0.10172	0.0297863	20	0.0596972	0.0266785	22
-30	0.0546323	0.0285851	20	0.0413594	0.0296851	22		Minimum	-0.07045	-0.237	-0.05795	-0.2371
0	-0.0264949	0.0383713	20	-0.0847471	0.0327833	22		25% Percentile	-0.02821	-0.158	-0.01575	-0.1107
30	-0.164175	0.0311478	20	-0.0511102	0.034617	22		Median	0.0241	-0.1194	0.002515	0.005906
60	-0.182446	0.0315338	20	-0.103854	0.0298547	22		75% Percentile	0.05524	-0.03783	0.02937	0.06434
90	-0.163511	0.0325359	20	-0.0837185	0.0310065	22		Maximum	0.1241	0.2385	0.1089	0.1753
120	-0.162096	0.033497	20	-0.0883624	0.0343654	22
150	-0.149722	0.0280777	20	-0.0541715	0.0264825	22		Mean	0.0195	-0.09603	0.01279	-0.01776
180	-0.134663	0.0263561	20	-0.037558	0.0326717	22		Std. Deviation	0.05027	0.11	0.04418	0.1092
210	-0.129021	0.0309754	20	-0.0391535	0.0357239	22		Std. Error of Mean	0.01124	0.0246	0.009418	0.02329
240	-0.122217	0.0299674	20	0.00401033	0.0362068	22
270	-0.124971	0.0302145	20	0.0304813	0.0343384	22		Lower 95% CI	-0.00403	-0.1475	-0.006798	-0.06619
300	-0.0987801	0.0342498	20	0.0268824	0.0411241	22		Upper 95% CI	0.04302	-0.04454	0.03237	0.03066
330	-0.0939843	0.0296175	20	0.0296434	0.0366355	22
360	-0.107898	0.0299806	20	-0.00604866	0.0275805	22
390	-0.0764199	0.0328523	20	-0.0229173	0.0291155	22
420	-0.0750314	0.0304112	20	-0.0497464	0.0271527	22
450	-0.103273	0.0260745	20	-0.0290574	0.0250473	22
480	-0.0590391	0.0294319	20	-0.0253076	0.0292203	22
510	-0.0775176	0.0293331	20	0.00954153	0.0309824	22
540	-0.0569648	0.028846	20	-0.0238046	0.0255786	22
570	-0.0653259	0.0324351	20	-0.0208211	0.0239596	22
600	-0.0554926	0.03063	20	-0.0235819	0.022552	22
630	-0.036143	0.0315979	20	-0.0348891	0.0236682	22
660	-0.0265316	0.0281196	20	-0.0337435	0.0272973	22
690	-0.0602138	0.0245203	20	-0.0167751	0.0247377	22
720	-0.0477435	0.0275922	20	-0.00562592	0.0263645	22
750	-0.0449888	0.0378508	20	-0.0337962	0.0237734	22
780	-0.0214659	0.029429	20	-0.00526919	0.0255178	22
810	0.0206513	0.0347699	20	-0.00610325	0.0234943	22
840	0.00483191	0.0288742	20	-0.00318027	0.0191219	22
