# Supplementary material for: Sleep decreases neuronal activity control of microglial dynamics in mice
Source: Nat Commun. 2022 Oct 21;13:6273. doi: 10.1038/s41467-022-34035-9 (PMC9586953; doi:10.1038/s41467-022-34035-9)
Supplement: Supplementary file 4 — Source Data [file 41467_2022_34035_MOESM4_ESM.zip › Excel_Fig6.xlsx]

## Sheet: 6b
Figure 6b	Proportion of contacted spines by microglial processes during individual 4.2-minute wake and sleep episodes
Data				Statistics
	Wake episodes	Sleep episodes		Wilcoxon matched-pairs signed rank test
Mouse n°1	0.727273	0.733333		P value	0.625
Mouse n°2	0.777778	0.473684		Exact or approximate P value?	Exact
Mouse n°3	0.612903	0.571429		P value summary	ns
Mouse n°4	0.6875	0.647059		Significantly different (P < 0.05)?	No
Mouse n°5	0.583333	0.666667		One- or two-tailed P value?	Two-tailed
				Sum of positive, negative ranks	5,000 , -10,00
				Sum of signed ranks (W)	-5
				Number of pairs	5
				Number of ties (ignored)	0
				Median of differences
				Median	-0.04044
				How effective was the pairing?
				rs (Spearman)	-0.3
				P value (one tailed)	0.3417
				P value summary	ns
				Was the pairing significantly effective?	No

## Sheet: 6c
Figure 6c	Cumulative distance between microglial processes and spines during wake and sleep episodes
Data				Statistics
Distance	% wake	%sleep		Kolmogorov-Smirnov test
0	0	0		P value	<0,0001
0.01	0	0		Exact or approximate P value?	Approximate
0.02	0	0		P value summary	****
0.03	0.061805	0.617556		Significantly different (P < 0.05)?	Yes
0.04	0.247219	0.661667		Kolmogorov-Smirnov D	0.168
0.05	0.432633	0.926334
0.06	0.432633	1.14689
0.07	0.618047	1.191
0.08	1.23609	1.72033
0.09	1.23609	1.72033
0.1	1.85414	2.16145
0.11	1.91595	2.16145
0.12	1.97775	2.382
0.13	2.78121	2.82311
0.14	2.78121	2.82311
0.15	2.78121	2.86722
0.16	3.02843	3.35245
0.17	3.15204	3.573
0.18	3.21384	3.97
0.19	3.21384	4.01412
0.2	3.39926	4.23467
0.21	3.83189	4.49934
0.22	4.32633	4.76401
0.23	4.38813	4.94045
0.24	4.38813	4.94045
0.25	4.75896	5.60212
0.26	4.82077	5.69034
0.27	4.88257	5.69034
0.28	4.88257	5.99912
0.29	5.00618	6.13145
0.3	5.1916	6.44023
0.31	5.1916	6.66078
0.32	5.2534	6.79312
0.33	5.2534	6.79312
0.34	5.68603	6.83723
0.35	5.93325	7.01367
0.36	6.05686	7.19012
0.37	6.05686	7.19012
0.38	6.36588	7.8959
0.39	6.36588	7.8959
0.4	6.36588	8.11645
0.41	6.5513	8.73401
0.42	6.92213	9.17512
0.43	7.29295	9.35157
0.44	7.54017	9.8809
0.45	7.54017	9.8809
0.46	8.22002	10.2338
0.47	8.22002	10.2338
0.48	8.71446	10.5867
0.49	8.71446	10.5867
0.5	9.2089	11.0719
0.51	9.51792	11.3807
0.52	9.51792	11.3807
0.53	9.51792	11.3807
0.54	9.82695	12.2629
0.55	9.88875	12.5276
0.56	10.1978	12.9246
0.57	10.5068	13.1892
0.58	10.5686	13.2333
0.59	10.8776	13.895
0.6	10.8776	13.9391
0.61	11.063	14.1156
0.62	11.063	14.1156
0.63	12.1137	14.9096
0.64	12.1137	14.9537
0.65	12.1137	14.9537
0.66	12.2373	14.9537
0.67	12.4227	15.5271
0.68	12.4846	15.7036
0.69	12.6082	16.0124
0.7	13.3498	16.4535
0.71	13.4116	16.4535
0.72	13.8443	16.8946
0.73	14.3387	17.1151
0.74	14.6477	17.5562
0.75	14.7095	17.5562
0.76	15.513	18.5708
0.77	15.5748	18.7472
0.78	15.6984	18.8355
0.79	15.7602	19.1883
0.8	16.0692	19.453
0.81	16.3164	19.7177
0.82	17.1817	20.1147
0.83	17.4907	20.1588
0.84	17.7997	20.3352
0.85	17.8616	20.3352
0.86	17.9234	20.4676
0.87	18.356	20.9087
0.88	18.7268	20.9087
0.89	19.5921	22.1438
0.9	19.5921	22.1438
0.91	19.9629	22.4085
0.92	20.6428	22.7172
0.93	20.7046	22.9819
0.94	21.508	23.5554
0.95	21.8171	23.7759
0.96	22.0025	23.8641
0.97	22.2497	24.217
0.98	22.6205	24.3053
0.99	22.8059	24.5699
1	22.8059	24.5699
1.01	23.733	25.4521
1.02	24.1656	25.6727
1.03	24.1656	25.6727
1.04	24.7837	26.0256
1.05	25.2781	26.1138
1.06	25.6489	26.6431
1.07	26.3906	26.6872
1.08	27.0086	26.9078
1.09	27.0705	26.9078
1.1	27.3177	27.393
1.11	27.5031	27.6577
1.12	27.6885	28.0988
1.13	27.8739	28.0988
1.14	28.492	28.981
1.15	28.9246	29.1575
1.16	28.9246	29.1575
1.17	29.6044	29.9074
1.18	30.5315	30.3044
1.19	30.9642	30.7014
1.2	32.0766	30.8778
1.21	32.3239	30.966
1.22	32.5711	31.3189
1.23	32.5711	31.3189
1.24	32.8801	32.5099
1.25	32.8801	32.5099
1.26	32.9419	33.1716
1.27	33.6218	33.7009
1.28	33.6218	33.7009
1.29	33.9308	33.7891
1.3	34.7342	34.0097
1.31	34.796	34.142
1.32	35.6613	34.936
1.33	35.7849	34.9802
1.34	36.2794	35.0243
1.35	36.403	35.6418
1.36	36.9592	35.6859
1.37	37.33	36.3917
1.38	37.33	36.3917
1.39	37.4537	37.0534
1.4	37.8245	37.4063
1.41	37.8863	37.4063
1.42	38.4425	37.8033
1.43	39.0606	38.1561
1.44	39.4314	38.6855
1.45	39.864	38.7737
1.46	40.0494	38.8619
1.47	40.6057	39.1266
1.48	40.6057	39.3913
1.49	41.2237	39.5236
1.5	41.6564	40.2294
1.51	41.78	40.2294
1.52	42.1508	41.0675
1.53	42.2126	41.0675
1.54	42.5834	41.3322
1.55	42.8307	41.3763
1.56	43.3251	41.5527
1.57	43.5105	41.7292
1.58	44.1904	41.7733
1.59	44.4376	41.9056
1.6	44.6848	42.2144
1.61	44.6848	42.2144
1.62	46.2917	43.4495
1.63	46.2917	43.4495
1.64	46.6007	43.4936
1.65	46.9716	43.8906
1.66	46.9716	43.8906
1.67	47.6514	44.0671
1.68	47.8986	44.3758
1.69	47.8986	44.6405
1.7	48.1459	44.9493
1.71	48.5167	44.9493
1.72	49.1965	45.0816
1.73	49.382	45.3463
1.74	49.5674	45.5668
1.75	50.7417	46.0962
1.76	50.7417	46.0962
1.77	50.8653	46.3608
1.78	51.2361	46.5373
1.79	51.2361	46.5373
1.8	51.916	46.8019
1.81	51.9778	46.8902
1.82	52.225	47.5518
1.83	52.3486	47.6401
1.84	52.843	47.7724
1.85	53.3374	47.8165
1.86	53.5229	47.9047
1.87	53.7701	48.0371
1.88	55.068	49.0957
1.89	55.068	49.0957
1.9	55.377	49.8897
1.91	55.377	49.8897
1.92	55.7478	50.1544
1.93	55.8096	50.3308
1.94	55.8715	50.5073
1.95	56.2423	51.0807
1.96	56.3041	51.0807
1.97	56.4277	51.2131
1.98	56.6749	51.3454
1.99	56.6749	51.3454
2	57.8492	52.1394
2.01	57.8492	52.1394
2.02	57.8492	52.2276
2.03	58.4054	52.7128
2.04	58.4054	52.7128
2.05	58.7763	53.0657
2.06	59.0235	53.1098
2.07	59.0235	53.3304
2.08	59.2707	53.8156
2.09	59.3325	53.8156
2.1	59.5797	53.9479
2.11	59.7033	54.0803
2.12	60.136	54.2126
2.13	61.5575	54.9184
2.14	61.5575	54.9184
2.15	61.6811	55.1831
2.16	61.8047	55.5801
2.17	61.8047	55.5801
2.18	62.1755	56.1094
2.19	62.1755	56.1535
2.2	62.4845	56.4623
2.21	62.7318	56.5064
2.22	62.979	56.6387
2.23	63.1644	56.6387
2.24	63.1644	56.9916
2.25	63.288	57.0798
2.26	63.9679	57.5209
2.27	63.9679	57.5209
2.28	64.2769	57.8297
2.29	64.2769	57.8297
2.3	64.4005	58.0062
2.31	64.4623	58.0503
2.32	64.5859	58.0944
2.33	64.7095	58.5355
2.34	64.7713	58.6237
2.35	64.8949	58.6678
2.36	65.0803	58.7561
2.37	65.0803	58.7561
2.38	66.0692	59.5501
2.39	66.0692	59.5501
2.4	66.131	59.6383
2.41	66.44	60.1235
2.42	66.44	60.1235
2.43	66.44	60.2117
2.44	66.9345	60.2558
2.45	66.9963	60.5205
2.46	67.1817	60.5205
2.47	67.3671	60.5205
2.48	67.4907	60.5205
2.49	67.5525	60.6529
2.5	67.7998	60.8293
2.51	68.6032	61.7556
2.52	68.6032	61.7556
2.53	68.665	61.9762
2.54	68.8504	62.3291
2.55	68.8504	62.3291
2.56	69.4685	62.5055
2.57	69.4685	62.5937
2.58	69.7775	62.9025
2.59	69.8393	62.9466
2.6	69.9011	62.9907
2.61	69.9629	62.9907
2.62	70.0247	63.2113
2.63	70.2719	63.5642
2.64	70.6428	64.7552
2.65	70.6428	64.7552
2.66	71.199	65.1081
2.67	71.199	65.1081
2.68	71.2608	65.3286
2.69	71.7553	65.3286
2.7	71.7553	65.461
2.71	72.0025	65.6374
2.72	72.1261	65.6374
2.73	72.1261	65.6374
2.74	72.6823	65.9021
2.75	72.6823	65.9021
2.76	73.115	67.7106
2.77	73.115	67.7106
2.78	73.1768	67.7547
2.79	73.9802	67.8871
2.8	73.9802	67.8871
2.81	73.9802	68.0194
2.82	74.1656	68.0194
2.83	74.2892	68.5046
2.84	74.3511	68.5487
2.85	74.5983	68.5928
2.86	74.6601	68.5928
2.87	74.7837	68.6811
2.88	74.9691	68.7252
2.89	75.2163	69.2986
2.9	75.2163	69.2986
2.91	75.2781	69.2986
2.92	75.4017	69.3868
2.93	75.4017	69.3868
2.94	75.4635	69.431
2.95	75.5871	69.5192
2.96	75.6489	69.7397
2.97	75.6489	69.7397
2.98	76.0198	69.7839
2.99	76.2052	69.7839
3	76.7614	69.9162
3.01	77.0087	70.3132
3.02	77.3795	70.622
3.03	77.3795	70.622
3.04	77.6267	70.8425
3.05	77.9975	71.0631
3.06	78.1211	71.1954
3.07	78.3684	71.1954
3.08	78.6774	71.2836
3.09	78.8628	71.416
3.1	78.9246	71.4601
3.11	79.1718	71.4601
3.12	79.4808	71.5483
3.13	79.4808	71.5483
3.14	79.6663	71.6806
3.15	79.8517	71.813
3.16	80.0371	71.8571
3.17	80.3461	71.9894
3.18	80.3461	71.9894
3.19	80.4697	72.2982
3.2	80.7787	72.3864
3.21	80.7787	72.3864
3.22	80.7787	72.5187
3.23	80.7787	72.5629
3.24	81.026	72.607
3.25	81.2114	72.6511
3.26	81.8294	72.8275
3.27	82.0148	73.0922
3.28	82.0148	73.0922
3.29	82.0148	73.1804
3.3	82.3857	73.2245
3.31	82.3857	73.2245
3.32	82.4475	73.4451
3.33	82.5711	73.5774
3.34	82.6329	73.5774
3.35	82.7565	73.7539
3.36	82.8183	73.9303
3.37	83.0655	74.0185
3.38	83.3127	74.2832
3.39	83.4363	74.3714
3.4	83.7454	74.3714
3.41	83.7454	74.3714
3.42	83.869	74.3714
3.43	84.1162	74.4155
3.44	84.1162	74.4155
3.45	84.3016	74.7243
3.46	84.3634	74.7684
3.47	84.4252	74.9449
3.48	84.4252	74.9449
3.49	84.487	75.0772
3.5	84.9815	75.5624
3.51	84.9815	75.5624
3.52	84.9815	75.7389
3.53	85.4759	75.9153
3.54	85.6613	75.9594
3.55	86.0321	76.0035
3.56	86.0321	76.0035
3.57	86.1557	76.2241
3.58	86.2794	76.4005
3.59	86.3412	76.4005
3.6	86.403	76.5329
3.61	86.403	76.5329
3.62	86.6502	76.7975
3.63	86.7738	77.371
3.64	86.7738	77.371
3.65	86.8974	77.6797
3.66	86.8974	77.6797
3.67	87.021	77.9003
3.68	87.6391	77.9444
3.69	87.6391	77.9444
3.7	87.8863	78.2973
3.71	87.8863	78.4737
3.72	87.9481	78.6061
3.73	87.9481	78.6061
3.74	87.9481	78.6502
3.75	88.0717	78.6943
3.76	88.1953	79.4001
3.77	88.1953	79.5765
3.78	88.1953	79.753
3.79	88.1953	79.753
3.8	88.5661	79.9294
3.81	88.937	79.9735
3.82	88.937	79.9735
3.83	89.3078	80.4588
3.84	89.4932	80.5911
3.85	89.4932	80.6793
3.86	89.4932	80.6793
3.87	89.4932	80.7234
3.88	89.6168	81.2528
3.89	89.6168	81.2528
3.9	89.6786	81.5174
3.91	89.6786	81.6498
3.92	90.1731	81.9144
3.93	90.3585	81.9144
3.94	90.3585	81.9144
3.95	90.3585	82.2673
3.96	90.3585	82.4879
3.97	90.3585	82.4879
3.98	90.3585	82.4879
3.99	90.3585	82.4879
4	90.6675	82.5761
4.01	90.8529	82.8408
4.02	90.8529	82.8408
4.03	90.8529	83.326
4.04	90.8529	83.326
4.05	91.0383	83.5465
4.06	91.1619	83.5465
4.07	91.1619	83.5465
4.08	91.7182	83.8553
4.09	91.7182	83.9877
4.1	91.8418	83.9877
4.11	91.8418	83.9877
4.12	91.8418	83.9877
4.13	91.9654	83.9877
4.14	92.1508	84.12
4.15	92.2126	84.2523
4.16	92.2126	84.4288
4.17	92.2126	84.4288
4.18	92.4598	84.517
4.19	92.4598	84.517
4.2	92.9543	85.0022
4.21	92.9543	85.0022
4.22	93.0161	85.1787
4.23	93.0161	85.1787
4.24	93.0161	85.1787
4.25	93.0161	85.3551
4.26	93.1397	85.4874
4.27	93.1397	85.4874
4.28	93.2015	85.8844
4.29	93.2015	85.8844
4.3	93.3251	85.9285
4.31	93.5105	85.9727
4.32	93.5105	85.9727
4.33	93.8813	86.3696
4.34	93.8813	86.5902
4.35	93.8813	86.5902
4.36	93.8813	86.5902
4.37	93.8813	86.5902
4.38	93.8813	86.7225
4.39	94.2522	86.7666
4.4	94.3758	86.899
4.41	94.3758	87.0754
4.42	94.3758	87.0754
4.43	94.3758	87.0754
4.44	94.3758	87.1195
4.45	94.3758	87.1195
4.46	95.1174	87.6489
4.47	95.1174	87.7812
4.48	95.3646	87.7812
4.49	95.3646	87.7812
4.5	95.3646	87.8694
4.51	95.3646	87.8694
4.52	95.6119	88.1341
4.53	95.6119	88.4429
4.54	95.6119	88.7075
4.55	95.6119	88.7075
4.56	95.7973	88.7075
4.57	95.7973	88.7075
4.58	96.1063	89.0163
4.59	96.1681	89.0163
4.6	96.9098	89.0163
4.61	96.9098	89.0163
4.62	96.9098	89.0163
4.63	96.9716	89.0163
4.64	97.4042	89.3692
4.65	97.4042	89.3692
4.66	97.466	89.5898
4.67	97.466	89.5898
4.68	97.466	89.5898
4.69	97.466	89.5898
4.7	97.466	89.5898
4.71	97.5278	90.0309
4.72	97.5278	90.1191
4.73	97.5278	90.1191
4.74	97.5278	90.1191
4.75	97.5278	90.1191
4.76	97.5896	90.2514
4.77	97.775	90.3838
4.78	97.8368	90.6484
4.79	97.8368	90.7367
4.8	97.8368	90.7367
4.81	97.8368	90.7367
4.82	97.9604	90.7808
4.83	97.9604	90.7808
4.84	97.9604	91.3542
4.85	97.9604	91.5748
4.86	97.9604	91.5748
4.87	97.9604	91.5748
4.88	98.0222	91.7071
4.89	98.0841	91.7071
4.9	98.0841	91.7953
4.91	98.0841	91.9718
4.92	98.0841	92.0159
4.93	98.0841	92.0159
4.94	98.0841	92.0159
4.95	98.0841	92.0159
4.96	98.1459	92.6334
4.97	98.2077	92.6334
4.98	98.2077	92.854
4.99	98.2077	92.854
5	98.2077	92.854
5.01	98.2695	92.9422
5.02	98.4549	93.2069
5.03	98.4549	93.2069
5.04	98.4549	93.5598
5.05	98.4549	93.5598
5.06	98.4549	93.5598
5.07	98.5167	93.6039
5.08	98.5167	93.6039
5.09	98.5785	94.0891
5.1	98.5785	94.0891
5.11	98.5785	94.0891
5.12	98.5785	94.0891
5.13	98.5785	94.0891
5.14	98.8257	94.2214
5.15	98.8875	94.3979
5.16	98.8875	94.6625
5.17	98.8875	94.7508
5.18	98.8875	94.7508
5.19	98.8875	95.1919
5.2	98.9493	95.1919
5.21	98.9493	95.1919
5.22	99.0729	95.4124
5.23	99.0729	95.4124
5.24	99.0729	95.4124
5.25	99.0729	95.4124
5.26	99.1965	95.4124
5.27	99.2583	95.4124
5.28	99.4438	95.633
5.29	99.4438	95.7653
5.3	99.4438	95.8094
5.31	99.4438	97.0004
5.32	99.5056	97.0887
5.33	99.5056	97.0887
5.34	99.6292	97.0887
5.35	99.6292	97.0887
5.36	99.6292	97.0887
5.37	99.6292	97.0887
5.38	99.6292	97.0887
5.39	99.6292	97.1328
5.4	99.691	97.6621
5.41	99.691	97.6621
5.42	99.691	97.8385
5.43	99.691	97.8385
5.44	99.691	97.8385
5.45	99.691	97.8385
5.46	99.691	97.8385
5.47	99.7528	97.8827
5.48	99.7528	97.8827
5.49	99.7528	97.8827
5.5	99.7528	97.8827
5.51	99.7528	97.8827
5.52	99.7528	97.8827
5.53	99.7528	97.8827
5.54	99.7528	98.1473
5.55	99.7528	98.1473
5.56	99.7528	98.1473
5.57	99.7528	98.1914
5.58	99.7528	98.1914
5.59	99.7528	98.1914
5.6	99.9382	98.2356
5.61	99.9382	98.2356
5.62	99.9382	98.2356
5.63	99.9382	98.2356
5.64	99.9382	98.2356
5.65	99.9382	98.2356
5.66	99.9382	98.2356
5.67	99.9382	98.412
5.68	99.9382	98.412
5.69	99.9382	98.412
5.7	99.9382	98.412
5.71	99.9382	98.412
5.72	100	98.5002
5.73	100	98.5002
5.74	100	98.5002
5.75	100	98.5002
5.76	100	98.5002
5.77	100	98.5443
5.78	100	98.5443
5.79	100	98.5443
5.8	100	98.5443
5.81	100	98.5443
5.82	100	98.5443
5.83	100	98.5443
5.84	100	98.5443
5.85	100	98.5884
5.86	100	98.5884
5.87	100	98.5884
5.88	100	98.5884
5.89	100	98.5884
5.9	100	98.6325
5.91	100	98.6325
5.92	100	98.7649
5.93	100	98.7649
5.94	100	98.7649
5.95	100	98.7649
5.96	100	98.7649
5.97	100	98.7649
5.98	100	98.7649
5.99	100	98.7649
6	100	98.7649
6.01	100	98.7649
6.02	100	98.7649
6.03	100	98.7649
6.04	100	98.7649
6.05	100	98.7649
6.06	100	98.7649
6.07	100	98.7649
6.08	100	98.7649
6.09	100	98.7649
6.1	100	98.7649
6.11	100	98.7649
6.12	100	98.7649
6.13	100	98.7649
6.14	100	98.7649
6.15	100	98.7649
6.16	100	98.7649
6.17	100	98.7649
6.18	100	98.9854
6.19	100	98.9854
6.2	100	98.9854
6.21	100	98.9854
6.22	100	98.9854
6.23	100	98.9854
6.24	100	98.9854
6.25	100	98.9854
6.26	100	98.9854
6.27	100	98.9854
6.28	100	99.1178
6.29	100	99.1178
6.3	100	100

## Sheet: 6d
Figure 6d	Percentage of time spent by the spine in contact with a microglial process during wake and sleep
Data				Statistics
Wake	Sleep			Paired t test
0.040698	0.017391			P value	0.0474
0.639535	0.486957			P value summary	*
0.255814	0.373913			Significantly different (P < 0.05)?	Yes
0.662791	0.573913			One- or two-tailed P value?	Two-tailed
0.247573	0.255319			t, df	t=2,020, df=67
0.359223	0.010638			Number of pairs	68
0.194175	0.031915
0.592233	0.06383			How big is the difference?
0.325243	0.117021			Mean of differences (B - A)	-0.03808
0.466019	0.085106			SD of differences	0.1555
0.757282	0.585106			SEM of differences	0.01885
0.158824	0.350877			95% confidence interval	-0,07571 to -0,0004462
0.482353	0.535088			R squared (partial eta squared)	0.05739
0.452941	0.184211
0.305882	0.236842			How effective was the pairing?
0.294118	0.298246			Correlation coefficient (r)	0.7918
0.099379	0.068702			P value (one tailed)	<0,0001
0.503106	0.320611			P value summary	****
0.701863	0.496183			Was the pairing significantly effective?	Yes
0.149068	0.10687
0.826087	0.709924
0.136646	0.129771
0.068323	0
0.142857	0.022901
0.192547	0.274809
0.043478	0.061069
0.262411	0.314103
0.744681	0.74359
0.510638	0.487179
0.425532	0.480769
0.096154	0.118056
0.448718	0.381944
0.711538	0.5
0.673077	0.909722
0.782051	0.590278
0.198718	0.138889
0.24359	0.194444
0.153846	0.083333
0.161017	0.283133
0.059322	0.060241
0.805085	0.680723
0.669492	0.409639
0.135593	0.391566
0.59322	0.313253
0.714286	0.578947
0.307143	0.381579
0.092857	0.026316
0.742857	0.809211
0.078571	0
0.271429	0.361842
0.104972	0.220183
0.41989	0.348624
0.508287	0.53211
0.696133	0.761468
0.453039	0.504587
0.425414	0.761468
0.165746	0.293578
0.723077	0.792208
0.376923	0.292208
0.146154	0
0.392308	0.558442
0.076923	0.071429
0.192308	0.181818
0.176923	0.207792
0.638462	0.525974
0.384615	0.577922
0.446154	0.253247
0.515385	0.714286

## Sheet: 6f
Figure 6f	Cumulative distance between microglial processes and spines during wake and sleep episodes
Data				Statistics
Distance	Spines active during wake	Spines active during sleep		Kolmogorov-Smirnov test
0	0	0		P value	<0,0001
0.01	0	0		Exact or approximate P value?	Approximate
0.02	0	0		P value summary	****
0.03	0.59453	0.22604		Significantly different (P < 0.05)?	Yes
0.04	0.891795	0.22604		Kolmogorov-Smirnov D	0.2361
0.05	0.891795	0.632911
0.06	1.07015	0.723327
0.07	1.24851	0.768535
0.08	2.49703	0.813743
0.09	2.49703	0.813743
0.1	3.38882	1.03978
0.11	3.38882	1.08499
0.12	3.50773	1.26582
0.13	4.63734	1.44666
0.14	4.63734	1.44666
0.15	4.63734	1.49186
0.16	5.46968	1.53707
0.17	5.76694	1.7179
0.18	6.12366	1.89873
0.19	6.12366	1.94394
0.2	6.36147	2.12477
0.21	7.01546	2.21519
0.22	7.43163	2.53165
0.23	7.60999	2.62206
0.24	7.60999	2.62206
0.25	8.50178	2.89331
0.26	8.62069	2.93852
0.27	8.68014	2.93852
0.28	9.03686	2.98373
0.29	9.39358	2.98373
0.3	9.39358	3.43581
0.31	9.63139	3.48101
0.32	9.7503	3.57143
0.33	9.7503	3.57143
0.34	10.1665	3.61664
0.35	10.5232	3.70705
0.36	10.8799	3.70705
0.37	10.8799	3.70705
0.38	11.7717	3.9783
0.39	11.7717	3.9783
0.4	11.7717	4.20434
0.41	12.604	4.33996
0.42	13.0202	4.79204
0.43	13.0202	5.24412
0.44	13.912	5.28933
0.45	13.912	5.28933
0.46	14.8038	5.47016
0.47	14.8038	5.47016
0.48	15.6362	5.56058
0.49	15.6362	5.56058
0.5	16.2901	5.92224
0.51	16.6469	6.19349
0.52	16.6469	6.19349
0.53	16.6469	6.19349
0.54	18.1926	6.2387
0.55	18.1926	6.55515
0.56	18.5494	6.91682
0.57	19.1439	6.96202
0.58	19.2033	7.00723
0.59	19.6195	7.59494
0.6	19.679	7.59494
0.61	20.0357	7.64015
0.62	20.0357	7.64015
0.63	20.868	8.58951
0.64	20.9275	8.58951
0.65	20.9275	8.58951
0.66	20.9275	8.67993
0.67	21.7598	8.77034
0.68	21.7598	8.99638
0.69	22.2949	8.99638
0.7	23.3056	9.22242
0.71	23.365	9.22242
0.72	23.6623	9.76492
0.73	24.1379	9.99096
0.74	24.7325	10.217
0.75	24.7919	10.217
0.76	25.7432	11.1212
0.77	25.9215	11.2116
0.78	25.9215	11.3924
0.79	26.4566	11.3924
0.8	26.8133	11.6637
0.81	26.8728	12.0705
0.82	28.1213	12.1609
0.83	28.1213	12.4322
0.84	28.3591	12.6582
0.85	28.4185	12.6582
0.86	28.6564	12.6582
0.87	29.4887	12.7939
0.88	29.8454	12.7939
0.89	31.7479	13.2459
0.9	31.7479	13.2459
0.91	31.8074	13.7432
0.92	32.937	13.7432
0.93	32.937	14.0597
0.94	33.9477	14.4665
0.95	34.5422	14.4665
0.96	34.5422	14.6926
0.97	34.8989	14.9638
0.98	35.0773	15.1899
0.99	35.3745	15.3707
1	35.3745	15.3707
1.01	37.396	15.4159
1.02	37.6338	15.7776
1.03	37.6338	15.7776
1.04	38.0499	16.2749
1.05	38.6445	16.2749
1.06	38.6445	17.0886
1.07	39.3579	17.1338
1.08	39.6552	17.5859
1.09	39.7146	17.5859
1.1	39.9524	18.0832
1.11	40.0713	18.3996
1.12	40.6064	18.5805
1.13	40.7848	18.5805
1.14	42.2711	18.8065
1.15	42.6278	19.0326
1.16	42.6278	19.0326
1.17	43.5196	19.6202
1.18	44.5303	19.9367
1.19	44.5303	20.66
1.2	45.6005	20.8409
1.21	45.6005	21.1121
1.22	45.8383	21.4738
1.23	45.8383	21.4738
1.24	46.7895	22.1971
1.25	46.7895	22.1971
1.26	47.7408	22.1971
1.27	48.692	22.5136
1.28	48.692	22.5136
1.29	48.692	22.83
1.3	49.7622	22.83
1.31	49.7622	23.0109
1.32	50.4756	23.915
1.33	50.5351	24.0054
1.34	50.9513	24.0958
1.35	50.9513	24.8192
1.36	50.9513	25.2712
1.37	52.0214	25.4521
1.38	52.0214	25.4521
1.39	52.9727	25.4973
1.4	53.2699	25.9042
1.41	53.3294	25.9042
1.42	53.9239	26.2658
1.43	54.9941	26.2658
1.44	54.9941	27.0796
1.45	55.5291	27.0796
1.46	55.7075	27.17
1.47	56.0642	27.5769
1.48	56.0642	27.8481
1.49	56.1831	28.3454
1.5	56.8965	28.8427
1.51	57.0155	28.8427
1.52	57.9072	29.2948
1.53	57.9667	29.2948
1.54	57.9667	29.8373
1.55	58.2045	29.8825
1.56	58.6801	30.0633
1.57	58.6801	30.3798
1.58	59.2152	30.5154
1.59	59.2152	30.8318
1.6	59.5719	31.0579
1.61	59.5719	31.0579
1.62	60.9394	32.4593
1.63	60.9394	32.4593
1.64	61.2366	32.5045
1.65	61.6528	32.8662
1.66	61.6528	32.8662
1.67	61.6528	33.5443
1.68	62.3068	33.5443
1.69	62.3068	33.8156
1.7	62.3662	34.2676
1.71	62.4257	34.4937
1.72	62.9608	34.7197
1.73	63.3175	34.8553
1.74	63.4364	35.1266
1.75	64.3282	35.8499
1.76	64.3282	35.8499
1.77	64.3876	36.1664
1.78	64.9822	36.1664
1.79	64.9822	36.1664
1.8	65.1011	36.8445
1.81	65.2794	36.8445
1.82	65.2794	37.7034
1.83	65.3389	37.8391
1.84	65.3389	38.3364
1.85	65.874	38.3364
1.86	66.1118	38.3816
1.87	66.1712	38.6528
1.88	67.3008	39.8282
1.89	67.3008	39.8282
1.9	67.7765	40.5063
1.91	67.7765	40.5063
1.92	67.7765	41.0488
1.93	67.8954	41.1844
1.94	68.1926	41.1844
1.95	68.1926	42.0434
1.96	68.1926	42.0886
1.97	68.1926	42.3147
1.98	68.6088	42.3147
1.99	68.6088	42.3147
2	69.3222	43.4449
2.01	69.3222	43.4449
2.02	69.3222	43.5353
2.03	69.5006	44.3038
2.04	69.5006	44.3038
2.05	69.5006	44.9367
2.06	69.7384	44.9819
2.07	69.7384	45.208
2.08	69.8573	45.7957
2.09	69.8573	45.8409
2.1	69.9168	46.1121
2.11	70.0951	46.2025
2.12	70.214	46.5642
2.13	71.3436	47.4684
2.14	71.3436	47.4684
2.15	71.3436	47.83
2.16	71.9382	47.8752
2.17	71.9382	47.8752
2.18	72.0571	48.5986
2.19	72.1165	48.5986
2.2	72.1165	49.141
2.21	72.1165	49.3671
2.22	72.176	49.6383
2.23	72.3543	49.6383
2.24	72.4732	49.9096
2.25	72.4732	50.0904
2.26	73.365	50.3617
2.27	73.365	50.3617
2.28	73.7218	50.6329
2.29	73.7218	50.6329
2.3	73.7218	50.9042
2.31	73.7812	50.9494
2.32	73.9596	50.9494
2.33	73.9596	51.4919
2.34	73.9596	51.6275
2.35	74.019	51.7179
2.36	74.1974	51.8083
2.37	74.1974	51.8083
2.38	74.9703	52.7577
2.39	74.9703	52.7577
2.4	74.9703	52.8933
2.41	75.5054	53.2098
2.42	75.5054	53.2098
2.43	75.5054	53.3002
2.44	75.981	53.3454
2.45	76.0404	53.6166
2.46	76.0404	53.7523
2.47	76.2188	53.7523
2.48	76.2782	53.7975
2.49	76.3377	53.9331
2.5	76.3377	54.2948
2.51	77.6457	54.8372
2.52	77.6457	54.8372
2.53	77.6457	55.1085
2.54	78.2996	55.1085
2.55	78.2996	55.1085
2.56	78.8942	55.2893
2.57	79.0131	55.2893
2.58	79.0131	55.8318
2.59	79.0131	55.9222
2.6	79.0131	56.0127
2.61	79.0725	56.0127
2.62	79.132	56.2387
2.63	79.132	56.7812
2.64	80.321	57.3689
2.65	80.321	57.3689
2.66	80.7967	57.7758
2.67	80.7967	57.7758
2.68	80.7967	58.047
2.69	81.2723	58.047
2.7	81.4506	58.047
2.71	81.4506	58.4087
2.72	81.4506	58.4991
2.73	81.4506	58.4991
2.74	82.1641	58.6347
2.75	82.1641	58.6347
2.76	83.0559	60.1266
2.77	83.0559	60.1266
2.78	83.0559	60.217
2.79	83.5315	60.5787
2.8	83.5315	60.5787
2.81	83.5315	60.7143
2.82	83.7099	60.7143
2.83	84.4233	60.7595
2.84	84.4233	60.8499
2.85	84.4233	61.0759
2.86	84.4828	61.0759
2.87	84.6017	61.1664
2.88	84.6017	61.3472
2.89	85.2557	61.6184
2.9	85.2557	61.6184
2.91	85.2557	61.6636
2.92	85.434	61.7089
2.93	85.434	61.7089
2.94	85.434	61.7993
2.95	85.6718	61.7993
2.96	85.6718	62.0705
2.97	85.6718	62.0705
2.98	85.6718	62.387
2.99	85.8502	62.387
3	86.3853	62.5226
3.01	86.3853	63.1103
3.02	86.742	63.4268
3.03	86.742	63.4268
3.04	86.9203	63.698
3.05	87.3365	63.8788
3.06	87.3365	64.1049
3.07	87.5743	64.1049
3.08	87.7527	64.2857
3.09	87.7527	64.557
3.1	87.8121	64.6022
3.11	87.8121	64.783
3.12	88.1094	64.8734
3.13	88.1094	64.8734
3.14	88.1094	65.1447
3.15	88.1689	65.3707
3.16	88.1689	65.5515
3.17	88.3472	65.7776
3.18	88.3472	65.7776
3.19	88.3472	66.1844
3.2	88.7634	66.1844
3.21	88.7634	66.1844
3.22	88.7634	66.3201
3.23	88.8228	66.3201
3.24	89.0012	66.4105
3.25	89.1796	66.4557
3.26	89.2985	66.9982
3.27	89.4768	67.2694
3.28	89.4768	67.2694
3.29	89.4768	67.3599
3.3	89.7741	67.4503
3.31	89.7741	67.4503
3.32	89.7741	67.7215
3.33	90.0713	67.7215
3.34	90.0713	67.7667
3.35	90.0713	68.038
3.36	90.1308	68.2188
3.37	90.4875	68.2188
3.38	90.9037	68.3544
3.39	90.9631	68.49
3.4	90.9631	68.7161
3.41	90.9631	68.7161
3.42	90.9631	68.8065
3.43	91.0226	68.9873
3.44	91.0226	68.9873
3.45	91.082	69.3942
3.46	91.1415	69.4394
3.47	91.1415	69.6655
3.48	91.1415	69.6655
3.49	91.1415	69.8463
3.5	91.7955	70.208
3.51	91.7955	70.208
3.52	91.7955	70.3888
3.53	91.8549	70.8861
3.54	91.8549	71.0669
3.55	91.9738	71.293
3.56	91.9738	71.293
3.57	91.9738	71.6094
3.58	92.3306	71.6094
3.59	92.3306	71.6546
3.6	92.3306	71.8354
3.61	92.3306	71.8354
3.62	92.5684	72.1067
3.63	92.7467	72.6492
3.64	92.7467	72.6492
3.65	92.8062	73.0109
3.66	92.8062	73.0109
3.67	92.8062	73.3273
3.68	92.8656	73.7794
3.69	92.8656	73.7794
3.7	92.8656	74.3219
3.71	93.1034	74.3219
3.72	93.1034	74.5027
3.73	93.1034	74.5027
3.74	93.1034	74.5479
3.75	93.2818	74.5479
3.76	93.4602	75.226
3.77	93.4602	75.4069
3.78	93.4602	75.5877
3.79	93.4602	75.5877
3.8	93.4602	76.0398
3.81	93.6385	76.2206
3.82	93.6385	76.2206
3.83	93.6385	76.9891
3.84	93.8169	77.1248
3.85	93.8169	77.2152
3.86	93.8169	77.2152
3.87	93.8169	77.2604
3.88	93.8763	77.8481
3.89	93.8763	77.8481
3.9	93.8763	78.1646
3.91	93.8763	78.3002
3.92	93.9358	78.8879
3.93	93.9952	78.9783
3.94	93.9952	78.9783
3.95	93.9952	79.34
3.96	94.2925	79.34
3.97	94.2925	79.34
3.98	94.2925	79.34
3.99	94.2925	79.34
4	94.5303	79.4756
4.01	94.5898	79.8372
4.02	94.5898	79.8372
4.03	94.5898	80.3345
4.04	94.5898	80.3345
4.05	94.5898	80.6962
4.06	94.6492	80.7414
4.07	94.6492	80.7414
4.08	94.6492	81.4647
4.09	94.8276	81.4647
4.1	94.8276	81.5551
4.11	94.8276	81.5551
4.12	94.8276	81.5551
4.13	94.9465	81.5551
4.14	94.9465	81.8264
4.15	94.9465	82.0072
4.16	94.9465	82.1881
4.17	94.9465	82.1881
4.18	94.9465	82.4593
4.19	94.9465	82.4593
4.2	94.9465	83.3183
4.21	94.9465	83.3183
4.22	95.1843	83.3635
4.23	95.1843	83.3635
4.24	95.1843	83.3635
4.25	95.1843	83.5443
4.26	95.2438	83.7251
4.27	95.2438	83.7251
4.28	95.2438	84.1772
4.29	95.2438	84.1772
4.3	95.2438	84.3128
4.31	95.2438	84.4937
4.32	95.2438	84.4937
4.33	95.2438	85.1718
4.34	95.541	85.1718
4.35	95.541	85.1718
4.36	95.541	85.1718
4.37	95.541	85.1718
4.38	95.541	85.3074
4.39	95.541	85.6239
4.4	95.541	85.8499
4.41	95.541	86.0307
4.42	95.541	86.0307
4.43	95.541	86.0307
4.44	95.541	86.076
4.45	95.541	86.076
4.46	95.541	87.1609
4.47	95.7194	87.1609
4.48	95.7194	87.3418
4.49	95.7194	87.3418
4.5	95.7194	87.4322
4.51	95.7194	87.4322
4.52	95.7194	87.8843
4.53	95.7194	88.2007
4.54	95.7194	88.472
4.55	95.7194	88.472
4.56	95.7194	88.6076
4.57	95.7194	88.6076
4.58	95.7194	89.1501
4.59	95.7788	89.1501
4.6	95.7788	89.6926
4.61	95.7788	89.6926
4.62	95.7788	89.6926
4.63	95.7788	89.7378
4.64	96.0761	90.1899
4.65	96.0761	90.1899
4.66	96.0761	90.4611
4.67	96.0761	90.4611
4.68	96.0761	90.4611
4.69	96.0761	90.4611
4.7	96.0761	90.4611
4.71	96.0761	90.9584
4.72	96.195	90.9584
4.73	96.195	90.9584
4.74	96.195	90.9584
4.75	96.195	90.9584
4.76	96.2545	91.094
4.77	96.3139	91.3201
4.78	96.3139	91.6365
4.79	96.3139	91.7269
4.8	96.3139	91.7269
4.81	96.3139	91.7269
4.82	96.3139	91.8626
4.83	96.3139	91.8626
4.84	96.3139	92.4503
4.85	96.6112	92.4503
4.86	96.6112	92.4503
4.87	96.6112	92.4503
4.88	96.6112	92.6311
4.89	96.6706	92.6311
4.9	96.7301	92.6763
4.91	96.7301	92.8571
4.92	96.7301	92.9023
4.93	96.7301	92.9023
4.94	96.7301	92.9023
4.95	96.7301	92.9023
4.96	96.7301	93.5805
4.97	96.7895	93.5805
4.98	97.0868	93.5805
4.99	97.0868	93.5805
5	97.0868	93.5805
5.01	97.0868	93.7161
5.02	97.0868	94.123
5.03	97.0868	94.123
5.04	97.0868	94.4846
5.05	97.0868	94.4846
5.06	97.0868	94.4846
5.07	97.0868	94.5751
5.08	97.0868	94.5751
5.09	97.0868	95.1175
5.1	97.0868	95.1175
5.11	97.0868	95.1175
5.12	97.0868	95.1175
5.13	97.0868	95.1175
5.14	97.2652	95.2984
5.15	97.2652	95.5244
5.16	97.2652	95.7957
5.17	97.2652	95.8861
5.18	97.2652	95.8861
5.19	97.7408	95.9765
5.2	97.7408	96.0217
5.21	97.7408	96.0217
5.22	97.7408	96.3382
5.23	97.7408	96.3382
5.24	97.7408	96.3382
5.25	97.7408	96.3382
5.26	97.7408	96.4286
5.27	97.8002	96.4286
5.28	97.8597	96.745
5.29	97.8597	96.8807
5.3	97.8597	96.9259
5.31	99.4649	96.9259
5.32	99.4649	97.0615
5.33	99.4649	97.0615
5.34	99.4649	97.1519
5.35	99.4649	97.1519
5.36	99.4649	97.1519
5.37	99.4649	97.1519
5.38	99.4649	97.1519
5.39	99.4649	97.1971
5.4	99.9406	97.4232
5.41	99.9406	97.4232
5.42	99.9406	97.604
5.43	99.9406	97.604
5.44	99.9406	97.604
5.45	99.9406	97.604
5.46	99.9406	97.604
5.47	99.9406	97.6944
5.48	99.9406	97.6944
5.49	99.9406	97.6944
5.5	99.9406	97.6944
5.51	99.9406	97.6944
5.52	99.9406	97.6944
5.53	99.9406	97.6944
5.54	99.9406	97.9656
5.55	99.9406	97.9656
5.56	99.9406	97.9656
5.57	99.9406	98.0109
5.58	99.9406	98.0109
5.59	99.9406	98.0109
5.6	100	98.1465
5.61	100	98.1465
5.62	100	98.1465
5.63	100	98.1465
5.64	100	98.1465
5.65	100	98.1465
5.66	100	98.1465
5.67	100	98.3273
5.68	100	98.3273
5.69	100	98.3273
5.7	100	98.3273
5.71	100	98.3273
5.72	100	98.4629
5.73	100	98.4629
5.74	100	98.4629
5.75	100	98.4629
5.76	100	98.4629
5.77	100	98.5081
5.78	100	98.5081
5.79	100	98.5081
5.8	100	98.5081
5.81	100	98.5081
5.82	100	98.5081
5.83	100	98.5081
5.84	100	98.5081
5.85	100	98.5533
5.86	100	98.5533
5.87	100	98.5533
5.88	100	98.5533
5.89	100	98.5533
5.9	100	98.5986
5.91	100	98.5986
5.92	100	98.7342
5.93	100	98.7342
5.94	100	98.7342
5.95	100	98.7342
5.96	100	98.7342
5.97	100	98.7342
5.98	100	98.7342
5.99	100	98.7342
6	100	98.7342
6.01	100	98.7342
6.02	100	98.7342
6.03	100	98.7342
6.04	100	98.7342
6.05	100	98.7342
6.06	100	98.7342
6.07	100	98.7342
6.08	100	98.7342
6.09	100	98.7342
6.1	100	98.7342
6.11	100	98.7342
6.12	100	98.7342
6.13	100	98.7342
6.14	100	98.7342
6.15	100	98.7342
6.16	100	98.7342
6.17	100	98.7342
6.18	100	98.9602
6.19	100	98.9602
6.2	100	98.9602
6.21	100	98.9602
6.22	100	98.9602
6.23	100	98.9602
6.24	100	98.9602
6.25	100	98.9602
6.26	100	98.9602
6.27	100	98.9602
6.28	100	99.0958
6.29	100	99.0958
6.3	100	100

## Sheet: 6g
Figure 6g	Cumulative distance between microglial processes and spines during wake episodes (spines active during wake and sleep)
Data				Statistics
Distance	Spines active during wake	Spines active during sleep		Kolmogorov-Smirnov test
0	0	0		P value	<0,0001
0.01	0	0		Exact or approximate P value?	Approximate
0.02	0	0		P value summary	****
0.03	0.126422	0		Significantly different (P < 0.05)?	Yes
0.04	0.505689	0		Kolmogorov-Smirnov D	0.2076
0.05	0.505689	0.362757
0.06	0.505689	0.362757
0.07	0.758534	0.483676
0.08	1.89633	0.604595
0.09	1.89633	0.604595
0.1	2.78129	0.967352
0.11	2.78129	1.08827
0.12	2.90771	1.08827
0.13	4.04551	1.57195
0.14	4.04551	1.57195
0.15	4.04551	1.57195
0.16	4.42478	1.69287
0.17	4.5512	1.81378
0.18	4.5512	1.9347
0.19	4.5512	1.9347
0.2	4.93047	1.9347
0.21	5.689	2.05562
0.22	5.94185	2.78114
0.23	6.06827	2.78114
0.24	6.06827	2.78114
0.25	6.57396	3.02298
0.26	6.70038	3.02298
0.27	6.8268	3.02298
0.28	6.8268	3.02298
0.29	7.07965	3.02298
0.3	7.07965	3.38573
0.31	7.07965	3.38573
0.32	7.20607	3.38573
0.33	7.20607	3.38573
0.34	7.9646	3.50665
0.35	8.34387	3.62757
0.36	8.59671	3.62757
0.37	8.59671	3.62757
0.38	9.22882	3.62757
0.39	9.22882	3.62757
0.4	9.22882	3.62757
0.41	9.60809	3.62757
0.42	9.98736	3.99033
0.43	9.98736	4.71584
0.44	10.4931	4.71584
0.45	10.4931	4.71584
0.46	11.8837	4.71584
0.47	11.8837	4.71584
0.48	12.7686	4.83676
0.49	12.7686	4.83676
0.5	13.78	4.83676
0.51	13.9064	5.32043
0.52	13.9064	5.32043
0.53	13.9064	5.32043
0.54	14.5386	5.32043
0.55	14.5386	5.44135
0.56	14.7914	5.80411
0.57	15.2971	5.92503
0.58	15.2971	6.04595
0.59	15.8028	6.16687
0.6	15.8028	6.16687
0.61	16.1821	6.16687
0.62	16.1821	6.16687
0.63	17.5727	6.89238
0.64	17.5727	6.89238
0.65	17.5727	6.89238
0.66	17.5727	7.13422
0.67	17.952	7.13422
0.68	17.952	7.25514
0.69	18.2048	7.25514
0.7	19.0898	7.85973
0.71	19.2162	7.85973
0.72	19.8483	8.10157
0.73	20.4804	8.46433
0.74	21.1125	8.46433
0.75	21.2389	8.46433
0.76	21.8711	9.43168
0.77	21.9975	9.43168
0.78	21.9975	9.67352
0.79	22.1239	9.67352
0.8	22.6296	9.79444
0.81	22.756	10.1572
0.82	24.2731	10.399
0.83	24.2731	11.0036
0.84	24.6523	11.2455
0.85	24.7788	11.2455
0.86	24.9052	11.2455
0.87	25.7901	11.2455
0.88	26.5487	11.2455
0.89	28.0657	11.4873
0.9	28.0657	11.4873
0.91	28.1922	12.0919
0.92	29.5828	12.0919
0.93	29.5828	12.2128
0.94	30.7206	12.6965
0.95	31.3527	12.6965
0.96	31.3527	13.0593
0.97	31.8584	13.0593
0.98	31.9848	13.6639
0.99	32.3641	13.6639
1	32.3641	13.6639
1.01	34.2604	13.6639
1.02	34.3869	14.3894
1.03	34.3869	14.3894
1.04	34.7661	15.2358
1.05	35.7775	15.2358
1.06	35.7775	15.9613
1.07	37.1681	16.0822
1.08	37.2946	17.1705
1.09	37.421	17.1705
1.1	37.8002	17.2914
1.11	37.8002	17.6542
1.12	38.1795	17.6542
1.13	38.5588	17.6542
1.14	39.823	17.6542
1.15	40.3287	18.0169
1.16	40.3287	18.0169
1.17	41.4665	18.2588
1.18	43.2364	18.3797
1.19	43.2364	19.2261
1.2	45.0063	19.7098
1.21	45.0063	20.1935
1.22	45.512	20.1935
1.23	45.512	20.1935
1.24	45.8913	20.4353
1.25	45.8913	20.4353
1.26	46.0177	20.4353
1.27	46.9027	20.919
1.28	46.9027	20.919
1.29	46.9027	21.5236
1.3	48.5461	21.5236
1.31	48.5461	21.6445
1.32	49.4311	22.4909
1.33	49.4311	22.7328
1.34	50.1896	22.9746
1.35	50.1896	23.2164
1.36	50.1896	24.3047
1.37	50.9482	24.3047
1.38	50.9482	24.3047
1.39	51.201	24.3047
1.4	51.4539	24.7884
1.41	51.5803	24.7884
1.42	52.086	25.393
1.43	53.3502	25.393
1.44	53.3502	26.1185
1.45	54.2351	26.1185
1.46	54.3616	26.3603
1.47	54.9937	26.844
1.48	54.9937	26.844
1.49	55.1201	27.9323
1.5	55.4994	28.416
1.51	55.7522	28.416
1.52	56.1315	28.7787
1.53	56.2579	28.7787
1.54	56.2579	29.5042
1.55	56.7636	29.5042
1.56	57.6486	29.6252
1.57	57.6486	29.9879
1.58	58.6599	30.3507
1.59	58.6599	30.8343
1.6	59.1656	30.8343
1.61	59.1656	30.8343
1.62	60.6827	32.5272
1.63	60.6827	32.5272
1.64	61.3148	32.5272
1.65	61.6941	32.89
1.66	61.6941	32.89
1.67	61.6941	34.2201
1.68	62.1998	34.2201
1.69	62.1998	34.2201
1.7	62.3262	34.5828
1.71	62.4526	35.1874
1.72	63.464	35.5502
1.73	63.8432	35.5502
1.74	63.9697	35.792
1.75	65.1075	37.0012
1.76	65.1075	37.0012
1.77	65.2339	37.1221
1.78	65.9924	37.1221
1.79	65.9924	37.1221
1.8	66.2453	38.2104
1.81	66.3717	38.2104
1.82	66.3717	38.6941
1.83	66.3717	38.9359
1.84	66.3717	39.9033
1.85	67.3831	39.9033
1.86	67.7623	39.9033
1.87	67.8888	40.266
1.88	68.1416	42.5635
1.89	68.1416	42.5635
1.9	68.5209	42.8053
1.91	68.5209	42.8053
1.92	68.5209	43.5308
1.93	68.6473	43.5308
1.94	68.7737	43.5308
1.95	68.7737	44.2563
1.96	68.7737	44.3773
1.97	68.7737	44.6191
1.98	69.2794	44.6191
1.99	69.2794	44.6191
2	70.0379	46.191
2.01	70.0379	46.191
2.02	70.0379	46.191
2.03	70.2908	47.0375
2.04	70.2908	47.0375
2.05	70.2908	47.763
2.06	70.7965	47.763
2.07	70.7965	47.763
2.08	70.7965	48.2467
2.09	70.7965	48.3676
2.1	70.9229	48.7304
2.11	71.1757	48.7304
2.12	71.1757	49.5768
2.13	72.0607	51.5115
2.14	72.0607	51.5115
2.15	72.0607	51.7533
2.16	72.3135	51.7533
2.17	72.3135	51.7533
2.18	72.5664	52.237
2.19	72.5664	52.237
2.2	72.5664	52.8416
2.21	72.5664	53.3253
2.22	72.6928	53.688
2.23	73.0721	53.688
2.24	73.0721	53.688
2.25	73.0721	53.9299
2.26	73.8306	54.5345
2.27	73.8306	54.5345
2.28	74.2099	54.7763
2.29	74.2099	54.7763
2.3	74.2099	55.0181
2.31	74.3363	55.0181
2.32	74.5891	55.0181
2.33	74.5891	55.26
2.34	74.5891	55.3809
2.35	74.5891	55.6227
2.36	74.9684	55.6227
2.37	74.9684	55.6227
2.38	75.6005	56.9528
2.39	75.6005	56.9528
2.4	75.6005	57.0738
2.41	75.9798	57.3156
2.42	75.9798	57.3156
2.43	75.9798	57.3156
2.44	76.9912	57.3156
2.45	76.9912	57.4365
2.46	76.9912	57.7993
2.47	77.3704	57.7993
2.48	77.4968	57.9202
2.49	77.6233	57.9202
2.5	77.6233	58.4039
2.51	78.3818	59.2503
2.52	78.3818	59.2503
2.53	78.3818	59.3712
2.54	78.7611	59.3712
2.55	78.7611	59.3712
2.56	80.0253	59.3712
2.57	80.0253	59.3712
2.58	80.0253	59.9758
2.59	80.0253	60.0967
2.6	80.0253	60.2176
2.61	80.1517	60.2176
2.62	80.2781	60.2176
2.63	80.2781	60.7013
2.64	80.6574	61.0641
2.65	80.6574	61.0641
2.66	81.2895	61.5478
2.67	81.2895	61.5478
2.68	81.2895	61.6687
2.69	82.3009	61.6687
2.7	82.3009	61.6687
2.71	82.3009	62.1524
2.72	82.3009	62.3942
2.73	82.3009	62.3942
2.74	83.4387	62.3942
2.75	83.4387	62.3942
2.76	83.5651	63.1197
2.77	83.5651	63.1197
2.78	83.5651	63.2406
2.79	84.4501	63.9661
2.8	84.4501	63.9661
2.81	84.4501	63.9661
2.82	84.8293	63.9661
2.83	85.0822	63.9661
2.84	85.0822	64.0871
2.85	85.0822	64.5707
2.86	85.2086	64.5707
2.87	85.4614	64.5707
2.88	85.4614	64.9335
2.89	85.5879	65.2963
2.9	85.5879	65.2963
2.91	85.5879	65.4172
2.92	85.7143	65.5381
2.93	85.7143	65.5381
2.94	85.7143	65.659
2.95	85.9671	65.659
2.96	85.9671	65.7799
2.97	85.9671	65.7799
2.98	85.9671	66.5054
2.99	86.3464	66.5054
3	87.4842	66.5054
3.01	87.4842	66.9891
3.02	87.8635	67.3519
3.03	87.8635	67.3519
3.04	87.9899	67.7146
3.05	88.622	67.8355
3.06	88.622	68.0774
3.07	89.1277	68.0774
3.08	89.3805	68.4402
3.09	89.3805	68.8029
3.1	89.3805	68.9238
3.11	89.3805	69.4075
3.12	90.0126	69.4075
3.13	90.0126	69.4075
3.14	90.0126	69.7703
3.15	90.1391	70.0121
3.16	90.1391	70.3748
3.17	90.5183	70.6167
3.18	90.5183	70.6167
3.19	90.5183	70.8585
3.2	91.1504	70.8585
3.21	91.1504	70.8585
3.22	91.1504	70.8585
3.23	91.1504	70.8585
3.24	91.4033	71.1004
3.25	91.7826	71.1004
3.26	92.0354	72.0677
3.27	92.0354	72.4305
3.28	92.0354	72.4305
3.29	92.0354	72.4305
3.3	92.5411	72.6723
3.31	92.5411	72.6723
3.32	92.5411	72.7932
3.33	92.7939	72.7932
3.34	92.7939	72.9142
3.35	92.7939	73.156
3.36	92.7939	73.2769
3.37	93.2996	73.2769
3.38	93.6789	73.3978
3.39	93.8053	73.5187
3.4	93.8053	74.1233
3.41	93.8053	74.1233
3.42	93.8053	74.3652
3.43	93.9317	74.7279
3.44	93.9317	74.7279
3.45	94.0581	74.9698
3.46	94.0581	75.0907
3.47	94.0581	75.2116
3.48	94.0581	75.2116
3.49	94.0581	75.3325
3.5	94.9431	75.4535
3.51	94.9431	75.4535
3.52	94.9431	75.4535
3.53	95.0695	76.2999
3.54	95.0695	76.6626
3.55	95.3224	77.1463
3.56	95.3224	77.1463
3.57	95.3224	77.3881
3.58	95.5752	77.3881
3.59	95.5752	77.5091
3.6	95.5752	77.63
3.61	95.5752	77.63
3.62	95.9545	77.7509
3.63	96.2073	77.7509
3.64	96.2073	77.7509
3.65	96.3337	77.8718
3.66	96.3337	77.8718
3.67	96.3337	78.1137
3.68	96.4602	79.2019
3.69	96.4602	79.2019
3.7	96.4602	79.6856
3.71	96.4602	79.6856
3.72	96.4602	79.8065
3.73	96.4602	79.8065
3.74	96.4602	79.8065
3.75	96.713	79.8065
3.76	96.9659	79.8065
3.77	96.9659	79.8065
3.78	96.9659	79.8065
3.79	96.9659	79.8065
3.8	96.9659	80.532
3.81	97.3451	80.8948
3.82	97.3451	80.8948
3.83	97.3451	81.6203
3.84	97.3451	81.9831
3.85	97.3451	81.9831
3.86	97.3451	81.9831
3.87	97.3451	81.9831
3.88	97.3451	82.2249
3.89	97.3451	82.2249
3.9	97.3451	82.3458
3.91	97.3451	82.3458
3.92	97.3451	83.3132
3.93	97.4715	83.555
3.94	97.4715	83.555
3.95	97.4715	83.555
3.96	97.4715	83.555
3.97	97.4715	83.555
3.98	97.4715	83.555
3.99	97.4715	83.555
4	97.9772	83.6759
4.01	98.1037	83.9178
4.02	98.1037	83.9178
4.03	98.1037	83.9178
4.04	98.1037	83.9178
4.05	98.1037	84.2805
4.06	98.2301	84.4014
4.07	98.2301	84.4014
4.08	98.2301	85.4897
4.09	98.2301	85.4897
4.1	98.2301	85.7316
4.11	98.2301	85.7316
4.12	98.2301	85.7316
4.13	98.4829	85.7316
4.14	98.4829	86.0943
4.15	98.4829	86.2152
4.16	98.4829	86.2152
4.17	98.4829	86.2152
4.18	98.4829	86.6989
4.19	98.4829	86.6989
4.2	98.4829	87.6663
4.21	98.4829	87.6663
4.22	98.4829	87.7872
4.23	98.4829	87.7872
4.24	98.4829	87.7872
4.25	98.4829	87.7872
4.26	98.6094	87.9081
4.27	98.6094	87.9081
4.28	98.6094	88.029
4.29	98.6094	88.029
4.3	98.6094	88.2709
4.31	98.6094	88.6336
4.32	98.6094	88.6336
4.33	98.6094	89.3591
4.34	98.6094	89.3591
4.35	98.6094	89.3591
4.36	98.6094	89.3591
4.37	98.6094	89.3591
4.38	98.6094	89.3591
4.39	98.6094	90.0846
4.4	98.6094	90.3265
4.41	98.6094	90.3265
4.42	98.6094	90.3265
4.43	98.6094	90.3265
4.44	98.6094	90.3265
4.45	98.6094	90.3265
4.46	98.6094	91.7775
4.47	98.6094	91.7775
4.48	98.6094	92.2612
4.49	98.6094	92.2612
4.5	98.6094	92.2612
4.51	98.6094	92.2612
4.52	98.6094	92.7449
4.53	98.6094	92.7449
4.54	98.6094	92.7449
4.55	98.6094	92.7449
4.56	98.6094	93.1076
4.57	98.6094	93.1076
4.58	98.6094	93.7122
4.59	98.7358	93.7122
4.6	98.7358	95.1632
4.61	98.7358	95.1632
4.62	98.7358	95.1632
4.63	98.7358	95.2842
4.64	98.8622	96.0097
4.65	98.8622	96.0097
4.66	98.8622	96.1306
4.67	98.8622	96.1306
4.68	98.8622	96.1306
4.69	98.8622	96.1306
4.7	98.8622	96.1306
4.71	98.8622	96.2515
4.72	98.8622	96.2515
4.73	98.8622	96.2515
4.74	98.8622	96.2515
4.75	98.8622	96.2515
4.76	98.9886	96.2515
4.77	98.9886	96.6143
4.78	98.9886	96.7352
4.79	98.9886	96.7352
4.8	98.9886	96.7352
4.81	98.9886	96.7352
4.82	98.9886	96.977
4.83	98.9886	96.977
4.84	98.9886	96.977
4.85	98.9886	96.977
4.86	98.9886	96.977
4.87	98.9886	96.977
4.88	98.9886	97.0979
4.89	99.115	97.0979
4.9	99.115	97.0979
4.91	99.115	97.0979
4.92	99.115	97.0979
4.93	99.115	97.0979
4.94	99.115	97.0979
4.95	99.115	97.0979
4.96	99.115	97.2189
4.97	99.2415	97.2189
4.98	99.2415	97.2189
4.99	99.2415	97.2189
5	99.2415	97.2189
5.01	99.2415	97.3398
5.02	99.2415	97.7025
5.03	99.2415	97.7025
5.04	99.2415	97.7025
5.05	99.2415	97.7025
5.06	99.2415	97.7025
5.07	99.2415	97.8235
5.08	99.2415	97.8235
5.09	99.2415	97.9444
5.1	99.2415	97.9444
5.11	99.2415	97.9444
5.12	99.2415	97.9444
5.13	99.2415	97.9444
5.14	99.6207	98.0653
5.15	99.6207	98.1862
5.16	99.6207	98.1862
5.17	99.6207	98.1862
5.18	99.6207	98.1862
5.19	99.6207	98.1862
5.2	99.6207	98.3071
5.21	99.6207	98.3071
5.22	99.6207	98.549
5.23	99.6207	98.549
5.24	99.6207	98.549
5.25	99.6207	98.549
5.26	99.6207	98.7908
5.27	99.7472	98.7908
5.28	99.7472	99.1536
5.29	99.7472	99.1536
5.3	99.7472	99.1536
5.31	99.7472	99.1536
5.32	99.7472	99.2745
5.33	99.7472	99.2745
5.34	99.7472	99.5163
5.35	99.7472	99.5163
5.36	99.7472	99.5163
5.37	99.7472	99.5163
5.38	99.7472	99.5163
5.39	99.7472	99.5163
5.4	99.8736	99.5163
5.41	99.8736	99.5163
5.42	99.8736	99.5163
5.43	99.8736	99.5163
5.44	99.8736	99.5163
5.45	99.8736	99.5163
5.46	99.8736	99.5163
5.47	99.8736	99.6372
5.48	99.8736	99.6372
5.49	99.8736	99.6372
5.5	99.8736	99.6372
5.51	99.8736	99.6372
5.52	99.8736	99.6372
5.53	99.8736	99.6372
5.54	99.8736	99.6372
5.55	99.8736	99.6372
5.56	99.8736	99.6372
5.57	99.8736	99.6372
5.58	99.8736	99.6372
5.59	99.8736	99.6372
5.6	100	99.8791
5.61	100	99.8791
5.62	100	99.8791
5.63	100	99.8791
5.64	100	99.8791
5.65	100	99.8791
5.66	100	99.8791
5.67	100	99.8791
5.68	100	99.8791
5.69	100	99.8791
5.7	100	99.8791
5.71	100	99.8791
5.72	100	100
5.73	100	100
5.74	100	100
5.75	100	100
5.76	100	100
5.77	100	100
5.78	100	100
5.79	100	100
5.8	100	100
5.81	100	100
5.82	100	100
5.83	100	100
5.84	100	100
5.85	100	100
5.86	100	100
5.87	100	100
5.88	100	100
5.89	100	100
5.9	100	100
5.91	100	100
5.92	100	100
5.93	100	100
5.94	100	100
5.95	100	100
5.96	100	100
5.97	100	100
5.98	100	100
5.99	100	100
6	100	100
6.01	100	100
6.02	100	100
6.03	100	100
6.04	100	100
6.05	100	100
6.06	100	100
6.07	100	100
6.08	100	100
6.09	100	100
6.1	100	100
6.11	100	100
6.12	100	100
6.13	100	100
6.14	100	100
6.15	100	100
6.16	100	100
6.17	100	100
6.18	100	100
6.19	100	100
6.2	100	100
6.21	100	100
6.22	100	100
6.23	100	100
6.24	100	100
6.25	100	100
6.26	100	100
6.27	100	100
6.28	100	100
6.29	100	100
6.3	100	100

## Sheet: 6h
Figure 6g	Cumulative distance between microglial processes and spines during sleep episodes (spines active during wake and sleep)
Data				Statistics
Distance	Spines active during wake	Spines active during sleep		Kolmogorov-Smirnov test
0	0	0		P value	<0,0001
0.01	0	0		Exact or approximate P value?	Approximate
0.02	0	0		P value summary	****
0.03	1.08827	0.361011		Significantly different (P < 0.05)?	Yes
0.04	1.20919	0.361011		Kolmogorov-Smirnov D	0.2488
0.05	1.20919	0.794224
0.06	1.20919	0.938628
0.07	1.33011	0.938628
0.08	2.78114	0.938628
0.09	2.78114	0.938628
0.1	3.74849	1.08303
0.11	3.74849	1.08303
0.12	3.86941	1.37184
0.13	5.0786	1.37184
0.14	5.0786	1.37184
0.15	5.0786	1.44404
0.16	6.40871	1.44404
0.17	6.65054	1.66065
0.18	6.65054	1.87726
0.19	6.65054	1.94946
0.2	6.77146	2.23827
0.21	7.37606	2.31047
0.22	7.98065	2.38267
0.23	8.22249	2.52708
0.24	8.22249	2.52708
0.25	9.5526	2.81588
0.26	9.67352	2.88809
0.27	9.67352	2.88809
0.28	10.399	2.96029
0.29	10.7618	2.96029
0.3	10.7618	3.4657
0.31	10.7618	3.53791
0.32	10.8827	3.68231
0.33	10.8827	3.68231
0.34	11.0036	3.68231
0.35	11.3664	3.75451
0.36	11.8501	3.75451
0.37	11.8501	3.75451
0.38	13.0593	4.18773
0.39	13.0593	4.18773
0.4	13.0593	4.54874
0.41	14.3894	4.76534
0.42	14.7521	5.27076
0.43	14.7521	5.55957
0.44	15.5985	5.63177
0.45	15.5985	5.63177
0.46	16.0822	5.92058
0.47	16.0822	5.92058
0.48	16.9287	5.99278
0.49	16.9287	5.99278
0.5	17.2914	6.5704
0.51	17.896	6.7148
0.52	17.896	6.7148
0.53	17.896	6.7148
0.54	20.1935	6.787
0.55	20.1935	7.22022
0.56	20.1935	7.58123
0.57	20.919	7.58123
0.58	21.0399	7.58123
0.59	21.4027	8.44765
0.6	21.5236	8.44765
0.61	21.8863	8.51986
0.62	21.8863	8.51986
0.63	22.2491	9.60289
0.64	22.37	9.60289
0.65	22.37	9.60289
0.66	22.37	9.60289
0.67	23.7001	9.74729
0.68	23.7001	10.0361
0.69	23.7001	10.0361
0.7	24.9093	10.0361
0.71	24.9093	10.0361
0.72	24.9093	10.7581
0.73	25.2721	10.9025
0.74	25.8767	11.2635
0.75	25.8767	11.2635
0.76	27.2068	12.13
0.77	27.4486	12.2744
0.78	27.4486	12.4188
0.79	28.416	12.4188
0.8	28.5369	12.7798
0.81	28.5369	13.213
0.82	29.0206	13.213
0.83	29.0206	13.2852
0.84	29.1415	13.5018
0.85	29.1415	13.5018
0.86	29.5042	13.5018
0.87	30.3507	13.7184
0.88	30.3507	13.7184
0.89	32.769	14.296
0.9	32.769	14.296
0.91	32.769	14.7292
0.92	33.6155	14.7292
0.93	33.6155	15.1624
0.94	33.6155	15.5235
0.95	34.2201	15.5235
0.96	34.2201	15.6679
0.97	34.4619	16.1011
0.98	34.7037	16.1011
0.99	34.9456	16.3899
1	34.9456	16.3899
1.01	37.243	16.4621
1.02	37.6058	16.6065
1.03	37.6058	16.6065
1.04	38.0895	16.8953
1.05	38.3313	16.8953
1.06	38.3313	17.7617
1.07	38.3313	17.7617
1.08	38.815	17.8339
1.09	38.815	17.8339
1.1	38.9359	18.556
1.11	39.1778	18.8448
1.12	39.9033	19.1336
1.13	39.9033	19.1336
1.14	41.7171	19.4946
1.15	41.9589	19.639
1.16	41.9589	19.639
1.17	42.6844	20.4332
1.18	43.0472	20.8664
1.19	43.0472	21.5162
1.2	43.289	21.5162
1.21	43.289	21.6607
1.22	43.289	22.2383
1.23	43.289	22.2383
1.24	44.8609	23.2491
1.25	44.8609	23.2491
1.26	46.6747	23.2491
1.27	47.763	23.4657
1.28	47.763	23.4657
1.29	47.763	23.6101
1.3	48.3676	23.6101
1.31	48.3676	23.8267
1.32	48.3676	24.7653
1.33	48.4885	24.7653
1.34	48.6094	24.7653
1.35	48.6094	25.7762
1.36	48.6094	25.8484
1.37	50.0605	26.1372
1.38	50.0605	26.1372
1.39	51.7533	26.2094
1.4	52.1161	26.5704
1.41	52.1161	26.5704
1.42	52.8416	26.787
1.43	53.809	26.787
1.44	53.809	27.6534
1.45	53.809	27.6534
1.46	54.0508	27.6534
1.47	54.1717	28.0144
1.48	54.1717	28.4476
1.49	54.2926	28.5921
1.5	55.3809	29.0975
1.51	55.3809	29.0975
1.52	56.8319	29.6029
1.53	56.8319	29.6029
1.54	56.8319	30.0361
1.55	56.8319	30.1083
1.56	56.9528	30.3249
1.57	56.9528	30.6137
1.58	56.9528	30.6137
1.59	56.9528	30.8303
1.6	57.1947	31.1913
1.61	57.1947	31.1913
1.62	58.5248	32.4188
1.63	58.5248	32.4188
1.64	58.5248	32.491
1.65	59.0085	32.852
1.66	59.0085	32.852
1.67	59.0085	33.1408
1.68	59.8549	33.1408
1.69	59.8549	33.574
1.7	59.8549	34.0794
1.71	59.8549	34.0794
1.72	59.9758	34.2238
1.73	60.3386	34.4404
1.74	60.4595	34.7292
1.75	61.185	35.1624
1.76	61.185	35.1624
1.77	61.185	35.5957
1.78	61.6687	35.5957
1.79	61.6687	35.5957
1.8	61.6687	36.0289
1.81	61.9105	36.0289
1.82	61.9105	37.1119
1.83	61.9105	37.1841
1.84	61.9105	37.4007
1.85	62.0314	37.4007
1.86	62.1524	37.4729
1.87	62.1524	37.6895
1.88	64.208	38.1949
1.89	64.208	38.1949
1.9	64.8126	39.1336
1.91	64.8126	39.1336
1.92	64.8126	39.5668
1.93	64.9335	39.7834
1.94	65.4172	39.7834
1.95	65.4172	40.722
1.96	65.4172	40.722
1.97	65.4172	40.9386
1.98	65.7799	40.9386
1.99	65.7799	40.9386
2	66.5054	41.8051
2.01	66.5054	41.8051
2.02	66.5054	41.9495
2.03	66.6264	42.6715
2.04	66.6264	42.6715
2.05	66.6264	43.2491
2.06	66.6264	43.3213
2.07	66.6264	43.6823
2.08	66.6264	44.3321
2.09	66.6264	44.3321
2.1	66.6264	44.5487
2.11	66.7473	44.6931
2.12	66.9891	44.7653
2.13	68.4402	45.0541
2.14	68.4402	45.0541
2.15	68.4402	45.4874
2.16	69.4075	45.5596
2.17	69.4075	45.5596
2.18	69.4075	46.426
2.19	69.5284	46.426
2.2	69.5284	46.9314
2.21	69.5284	47.0036
2.22	69.5284	47.2202
2.23	69.5284	47.2202
2.24	69.7703	47.6534
2.25	69.7703	47.7978
2.26	70.8585	47.87
2.27	70.8585	47.87
2.28	71.2213	48.1588
2.29	71.2213	48.1588
2.3	71.2213	48.4477
2.31	71.2213	48.5199
2.32	71.3422	48.5199
2.33	71.3422	49.2419
2.34	71.3422	49.3863
2.35	71.4631	49.3863
2.36	71.4631	49.5307
2.37	71.4631	49.5307
2.38	72.4305	50.2527
2.39	72.4305	50.2527
2.4	72.4305	50.3971
2.41	73.156	50.7581
2.42	73.156	50.7581
2.43	73.156	50.9025
2.44	73.156	50.9747
2.45	73.2769	51.3357
2.46	73.2769	51.3357
2.47	73.2769	51.3357
2.48	73.2769	51.3357
2.49	73.2769	51.5523
2.5	73.2769	51.8412
2.51	75.2116	52.2022
2.52	75.2116	52.2022
2.53	75.2116	52.5632
2.54	76.179	52.5632
2.55	76.179	52.5632
2.56	76.179	52.852
2.57	76.4208	52.852
2.58	76.4208	53.3574
2.59	76.4208	53.4296
2.6	76.4208	53.5018
2.61	76.4208	53.5018
2.62	76.4208	53.8628
2.63	76.4208	54.4404
2.64	78.4764	55.1624
2.65	78.4764	55.1624
2.66	78.8392	55.5235
2.67	78.8392	55.5235
2.68	78.8392	55.8845
2.69	78.8392	55.8845
2.7	79.2019	55.8845
2.71	79.2019	56.1733
2.72	79.2019	56.1733
2.73	79.2019	56.1733
2.74	79.5647	56.3899
2.75	79.5647	56.3899
2.76	81.2576	58.3394
2.77	81.2576	58.3394
2.78	81.2576	58.4115
2.79	81.3785	58.556
2.8	81.3785	58.556
2.81	81.3785	58.7726
2.82	81.3785	58.7726
2.83	82.5877	58.8448
2.84	82.5877	58.917
2.85	82.5877	58.9892
2.86	82.5877	58.9892
2.87	82.5877	59.1336
2.88	82.5877	59.2058
2.89	83.7969	59.4224
2.9	83.7969	59.4224
2.91	83.7969	59.4224
2.92	84.0387	59.4224
2.93	84.0387	59.4224
2.94	84.0387	59.4946
2.95	84.2805	59.4946
2.96	84.2805	59.8556
2.97	84.2805	59.8556
2.98	84.2805	59.9278
2.99	84.2805	59.9278
3	84.2805	60.1444
3.01	84.2805	60.7942
3.02	84.6433	61.083
3.03	84.6433	61.083
3.04	84.8851	61.2996
3.05	85.127	61.5162
3.06	85.127	61.7328
3.07	85.127	61.7328
3.08	85.2479	61.8051
3.09	85.2479	62.0217
3.1	85.3688	62.0217
3.11	85.3688	62.0217
3.12	85.3688	62.1661
3.13	85.3688	62.1661
3.14	85.3688	62.3827
3.15	85.3688	62.5993
3.16	85.3688	62.6715
3.17	85.3688	62.8881
3.18	85.3688	62.8881
3.19	85.3688	63.3935
3.2	85.6106	63.3935
3.21	85.6106	63.3935
3.22	85.6106	63.6101
3.23	85.7316	63.6101
3.24	85.8525	63.6101
3.25	85.8525	63.6823
3.26	85.8525	63.9711
3.27	86.2152	64.1877
3.28	86.2152	64.1877
3.29	86.2152	64.3321
3.3	86.3362	64.3321
3.31	86.3362	64.3321
3.32	86.3362	64.6931
3.33	86.6989	64.6931
3.34	86.6989	64.6931
3.35	86.6989	64.9819
3.36	86.8198	65.1986
3.37	87.0617	65.1986
3.38	87.5453	65.343
3.39	87.5453	65.4874
3.4	87.5453	65.4874
3.41	87.5453	65.4874
3.42	87.5453	65.4874
3.43	87.5453	65.5596
3.44	87.5453	65.5596
3.45	87.5453	66.065
3.46	87.6663	66.065
3.47	87.6663	66.3538
3.48	87.6663	66.3538
3.49	87.6663	66.5704
3.5	88.1499	67.0758
3.51	88.1499	67.0758
3.52	88.1499	67.3646
3.53	88.1499	67.6534
3.54	88.1499	67.7256
3.55	88.1499	67.7978
3.56	88.1499	67.7978
3.57	88.1499	68.1588
3.58	88.6336	68.1588
3.59	88.6336	68.1588
3.6	88.6336	68.3755
3.61	88.6336	68.3755
3.62	88.7545	68.7365
3.63	88.8755	69.6029
3.64	88.8755	69.6029
3.65	88.8755	70.1083
3.66	88.8755	70.1083
3.67	88.8755	70.4693
3.68	88.8755	70.5415
3.69	88.8755	70.5415
3.7	88.8755	71.1191
3.71	89.3591	71.1191
3.72	89.3591	71.3357
3.73	89.3591	71.3357
3.74	89.3591	71.4079
3.75	89.4801	71.4079
3.76	89.601	72.491
3.77	89.601	72.7798
3.78	89.601	73.0686
3.79	89.601	73.0686
3.8	89.601	73.3574
3.81	89.601	73.4296
3.82	89.601	73.4296
3.83	89.601	74.2238
3.84	89.9637	74.2238
3.85	89.9637	74.3682
3.86	89.9637	74.3682
3.87	89.9637	74.4404
3.88	90.0846	75.2347
3.89	90.0846	75.2347
3.9	90.0846	75.6679
3.91	90.0846	75.8845
3.92	90.2056	76.2455
3.93	90.2056	76.2455
3.94	90.2056	76.2455
3.95	90.2056	76.8231
3.96	90.8102	76.8231
3.97	90.8102	76.8231
3.98	90.8102	76.8231
3.99	90.8102	76.8231
4	90.8102	76.9675
4.01	90.8102	77.4007
4.02	90.8102	77.4007
4.03	90.8102	78.195
4.04	90.8102	78.195
4.05	90.8102	78.556
4.06	90.8102	78.556
4.07	90.8102	78.556
4.08	90.8102	79.0614
4.09	91.1729	79.0614
4.1	91.1729	79.0614
4.11	91.1729	79.0614
4.12	91.1729	79.0614
4.13	91.1729	79.0614
4.14	91.1729	79.278
4.15	91.1729	79.4946
4.16	91.1729	79.7834
4.17	91.1729	79.7834
4.18	91.1729	79.9278
4.19	91.1729	79.9278
4.2	91.1729	80.722
4.21	91.1729	80.722
4.22	91.6566	80.722
4.23	91.6566	80.722
4.24	91.6566	80.722
4.25	91.6566	81.0108
4.26	91.6566	81.2274
4.27	91.6566	81.2274
4.28	91.6566	81.8773
4.29	91.6566	81.8773
4.3	91.6566	81.9495
4.31	91.6566	82.0217
4.32	91.6566	82.0217
4.33	91.6566	82.6715
4.34	92.2612	82.6715
4.35	92.2612	82.6715
4.36	92.2612	82.6715
4.37	92.2612	82.6715
4.38	92.2612	82.8881
4.39	92.2612	82.9603
4.4	92.2612	83.1769
4.41	92.2612	83.4657
4.42	92.2612	83.4657
4.43	92.2612	83.4657
4.44	92.2612	83.5379
4.45	92.2612	83.5379
4.46	92.2612	84.4043
4.47	92.6239	84.4043
4.48	92.6239	84.4043
4.49	92.6239	84.4043
4.5	92.6239	84.5487
4.51	92.6239	84.5487
4.52	92.6239	84.9819
4.53	92.6239	85.4874
4.54	92.6239	85.9206
4.55	92.6239	85.9206
4.56	92.6239	85.9206
4.57	92.6239	85.9206
4.58	92.6239	86.426
4.59	92.6239	86.426
4.6	92.6239	86.426
4.61	92.6239	86.426
4.62	92.6239	86.426
4.63	92.6239	86.426
4.64	93.1076	86.7148
4.65	93.1076	86.7148
4.66	93.1076	87.0758
4.67	93.1076	87.0758
4.68	93.1076	87.0758
4.69	93.1076	87.0758
4.7	93.1076	87.0758
4.71	93.1076	87.7978
4.72	93.3495	87.7978
4.73	93.3495	87.7978
4.74	93.3495	87.7978
4.75	93.3495	87.7978
4.76	93.3495	88.0144
4.77	93.4704	88.1588
4.78	93.4704	88.5921
4.79	93.4704	88.7365
4.8	93.4704	88.7365
4.81	93.4704	88.7365
4.82	93.4704	88.8087
4.83	93.4704	88.8087
4.84	93.4704	89.7473
4.85	94.075	89.7473
4.86	94.075	89.7473
4.87	94.075	89.7473
4.88	94.075	89.9639
4.89	94.075	89.9639
4.9	94.1959	90.0361
4.91	94.1959	90.3249
4.92	94.1959	90.3971
4.93	94.1959	90.3971
4.94	94.1959	90.3971
4.95	94.1959	90.3971
4.96	94.1959	91.4079
4.97	94.1959	91.4079
4.98	94.8005	91.4079
4.99	94.8005	91.4079
5	94.8005	91.4079
5.01	94.8005	91.5524
5.02	94.8005	91.9856
5.03	94.8005	91.9856
5.04	94.8005	92.5632
5.05	94.8005	92.5632
5.06	94.8005	92.5632
5.07	94.8005	92.6354
5.08	94.8005	92.6354
5.09	94.8005	93.4296
5.1	94.8005	93.4296
5.11	94.8005	93.4296
5.12	94.8005	93.4296
5.13	94.8005	93.4296
5.14	94.8005	93.6462
5.15	94.8005	93.935
5.16	94.8005	94.3682
5.17	94.8005	94.5126
5.18	94.8005	94.5126
5.19	95.7678	94.657
5.2	95.7678	94.657
5.21	95.7678	94.657
5.22	95.7678	95.0181
5.23	95.7678	95.0181
5.24	95.7678	95.0181
5.25	95.7678	95.0181
5.26	95.7678	95.0181
5.27	95.7678	95.0181
5.28	95.8888	95.3069
5.29	95.8888	95.5235
5.3	95.8888	95.5957
5.31	99.1536	95.5957
5.32	99.1536	95.7401
5.33	99.1536	95.7401
5.34	99.1536	95.7401
5.35	99.1536	95.7401
5.36	99.1536	95.7401
5.37	99.1536	95.7401
5.38	99.1536	95.7401
5.39	99.1536	95.8123
5.4	100	96.1733
5.41	100	96.1733
5.42	100	96.4621
5.43	100	96.4621
5.44	100	96.4621
5.45	100	96.4621
5.46	100	96.4621
5.47	100	96.5343
5.48	100	96.5343
5.49	100	96.5343
5.5	100	96.5343
5.51	100	96.5343
5.52	100	96.5343
5.53	100	96.5343
5.54	100	96.9675
5.55	100	96.9675
5.56	100	96.9675
5.57	100	97.0397
5.58	100	97.0397
5.59	100	97.0397
5.6	100	97.1119
5.61	100	97.1119
5.62	100	97.1119
5.63	100	97.1119
5.64	100	97.1119
5.65	100	97.1119
5.66	100	97.1119
5.67	100	97.4007
5.68	100	97.4007
5.69	100	97.4007
5.7	100	97.4007
5.71	100	97.4007
5.72	100	97.5451
5.73	100	97.5451
5.74	100	97.5451
5.75	100	97.5451
5.76	100	97.5451
5.77	100	97.6173
5.78	100	97.6173
5.79	100	97.6173
5.8	100	97.6173
5.81	100	97.6173
5.82	100	97.6173
5.83	100	97.6173
5.84	100	97.6173
5.85	100	97.6895
5.86	100	97.6895
5.87	100	97.6895
5.88	100	97.6895
5.89	100	97.6895
5.9	100	97.7617
5.91	100	97.7617
5.92	100	97.9783
5.93	100	97.9783
5.94	100	97.9783
5.95	100	97.9783
5.96	100	97.9783
5.97	100	97.9783
5.98	100	97.9783
5.99	100	97.9783
6	100	97.9783
6.01	100	97.9783
6.02	100	97.9783
6.03	100	97.9783
6.04	100	97.9783
6.05	100	97.9783
6.06	100	97.9783
6.07	100	97.9783
6.08	100	97.9783
6.09	100	97.9783
6.1	100	97.9783
6.11	100	97.9783
6.12	100	97.9783
6.13	100	97.9783
6.14	100	97.9783
6.15	100	97.9783
6.16	100	97.9783
6.17	100	97.9783
6.18	100	98.3393
6.19	100	98.3393
6.2	100	98.3393
6.21	100	98.3393
6.22	100	98.3393
6.23	100	98.3393
6.24	100	98.3393
6.25	100	98.3393
6.26	100	98.3393
6.27	100	98.3393
6.28	100	98.556
6.29	100	98.556
6.3	100	100

## Sheet: 6i
Figure 6i	Correlation between duration and activity for spines active during wake
Data				Statistics
Duration (s)	Frequency (Hz)			Pearson r
63	0.001429			r	0.6055
525	0.009524			95% confidence interval	0,2766 to 0,8075
525	0.010952			R squared	0.3667
301	0.006667
574	0.008571			P value
728	0.004762			P (two-tailed)	0.0013
1113	0.015714			P value summary	**
686	0.008095			Significant? (alpha = 0.05)	Yes
553	0.011429
700	0.012857			Number of XY Pairs	25
889	0.01
469	0.005714
602	0.012381
1547	0.014762
945	0.017619
875	0.014762
1281	0.010952
567	0.013333
616	0.00381
84	0.00381
651	0.004762
301	0.00619
1078	0.009048
434	0.007619
1092	0.007143

## Sheet: 6j
Figure 6j	Correlation between duration and activity for spines active during sleep
Data				Statistics
Duration (s)	Frequency (Hz)			Pearson r
623	0.010952			r	0.2892
1274	0.012857			95% confidence interval	-0,1195 to 0,6142
896	0.007143			R squared	0.08366
224	0.002857
588	0.004286			P value
84	0.009524			P (two-tailed)	0.1608
182	0.011429			P value summary	ns
105	0.003333			Significant? (alpha = 0.05)	No
1449	0.01619
623	0.015238			Number of XY Pairs	25
252	0.005238
119	0.007619
1470	0.005714
1176	0.008095
924	0.013333
1372	0.011905
1589	0.009524
798	0.00619
1120	0.009048
133	0.014762
959	0.012381
385	0.01
1218	0.021429
1043	0.00619
1239	0.008571

## Sheet: 6k
Figure 6k	Contact duration during wake and sleep for spines active during wake
Data				Statistics
Duration contact wake (s)	Duration contact sleep (s)			Paired t test
49	14			P value	0.0125
357	168			P value summary	*
518	7			Significantly different (P < 0.05)?	Yes
280	21			One- or two-tailed P value?	Two-tailed
469	77			t, df	t=2,700, df=24
672	56			Number of pairs	25
574	427
539	147			How big is the difference?
364	189			Mean of differences (B - A)	-118.4
350	238			SD of differences	219.4
567	294			SEM of differences	43.87
217	252			95% confidence interval	-209,0 to -27,89
259	343			R squared (partial eta squared)	0.2329
735	812
420	525			How effective was the pairing?
490	385			Correlation coefficient (r)	0.3968
777	504			P value (one tailed)	0.0248
112	455			P value summary	*
301	406			Was the pairing significantly effective?	Yes
77	0
266	385
133	168
574	385
210	224
406	273

## Sheet: 6l
Figure 6l	Contact duration during wake and sleep for spines active during wake
Data				Statistics
Duration contact wake (s)	Duration contact sleep (s)			Paired t test
308	301			P value	0.232
798	462			P value summary	ns
854	42			Significantly different (P < 0.05)?	No
112	63			One- or two-tailed P value?	Two-tailed
154	119			t, df	t=1,226, df=24
77	0			Number of pairs	25
161	21
49	56			How big is the difference?
854	595			Mean of differences (B - A)	-54.6
217	140			SD of differences	222.6
168	84			SEM of differences	44.52
49	70			95% confidence interval	-146,5 to 37,29
665	791			R squared (partial eta squared)	0.05896
553	476
490	364			How effective was the pairing?
700	616			Correlation coefficient (r)	0.6744
728	861			P value (one tailed)	0.0001
532	266			P value summary	***
539	581			Was the pairing significantly effective?	Yes
133	0
357	602
161	224
581	567
350	623
469	770
