# Supplementary material for: Sleep decreases neuronal activity control of microglial dynamics in mice
Source: Nat Commun. 2022 Oct 21;13:6273. doi: 10.1038/s41467-022-34035-9 (PMC9586953; doi:10.1038/s41467-022-34035-9)
Supplement: Supplementary file 4 — Source Data [file 41467_2022_34035_MOESM4_ESM.zip › Excel_Fig7.xlsx]

## Sheet: 7b
Figure 7b	Spine frequency with and without microglial contact
Data				Statistics
Frequency without contact (Hz)	Frequency with contact (Hz)			Paired t test
0.001542	0			P value	0.0326
0.004723	0.010327			P value summary	*
0.008571	0.014778			Significantly different (P < 0.05)?	Yes
0.00267	0.019048			One- or two-tailed P value?	Two-tailed
0.010159	0.007619			t, df	t=2,182, df=67
0.007619	0.020952			Number of pairs	68
0.00667	0.006645
0.009136	0.004464			How big is the difference?
0.007079	0.012821			Mean of differences (D - C)	0.001705
0.003644	0.006868			SD of differences	0.006443
0.009631	0.009479			SEM of differences	0.0007814
0.013167	0.004264			95% confidence interval	0,0001457 to 0,003265
0.012158	0.020979			R squared (partial eta squared)	0.06637
0.006912	0.011662
0.010453	0.016275			How effective was the pairing?
0.013571	0.010204			Correlation coefficient (r)	0.3465
0.002675	0.005714			P value (one tailed)	0.0019
0.010144	0.010453			P value summary	**
0.008772	0.012841			Was the pairing significantly effective?	Yes
0.011249	0.011278
0	0.006321
0.003953	0.007326
0.009659	0
0.011278	0.005495
0.006349	0.004264
0.003094	0
0.014218	0.008306
0.009398	0.017453
0.012464	0.015444
0.011464	0.025397
0.004797	0.008929
0.017959	0.010286
0.004884	0.014832
0.004464	0.005448
0.013825	0.017253
0.013769	0.022409
0.007937	0.008658
0.005411	0.003968
0.008519	0.002165
0.007491	0.016807
0.007519	0.004121
0.005214	0.01069
0.016186	0.003527
0.013228	0.009368
0.013736	0.011398
0.005236	0.001414
0.004156	0
0	0.012587
0.004067	0.012987
0.003589	0.00768
0.005205	0.003322
0.004058	0.010025
0.015306	0.010476
0.005291	0.017088
0.005602	0.013556
0.004396	0.013393
0.005639	0.013825
0.016807	0.017196
0.016541	0.010638
0.016173	0.007519
0.007775	0.015641
0.013036	0.006803
0.025356	0.018868
0.010605	0.012987
0.025	0.022648
0.002956	0.010277
0.003056	0.004418
0.008011	0.011299

## Sheet: 7c
Figure 7c	Spine frequency with and without microglial contact
Data						Statistics
Wake frequency without contact	Wake frequency with contact	Sleep frequency without contact	Sleep frequency with contact			Test: RM one-way ANOVA											Outliers removed
0.00230415	0.0103896	0.007264	0.010204														Wake frequency without contact	Wake frequency with contact	Sleep frequency without contact	Sleep frequency with contact
0.00446429	0.012987	0.015873	0.016611			Number of families	1										0.0348837
0	0.0087719	0.005831	0.036797			Number of comparisons per family	6											0.0404762
0.00829493	0.0084034	0.014286	0.005952			Alpha	0.05													0.05
0.00510204	0.0035129	0.012987	0.02381
0.00822199	0.0127932	0.005164	0.012987			Tukey's multiple comparisons test	Mean Diff,	95,00% CI of diff,	Significant?	Summary	Adjusted P Value
0.0025974	0.0074405	0.004983	0			Wake frequency before/after contact vs. Wake frequency with contact	-0.0009394	-0,003197 to 0,001319	No	ns	0.6904	A-B				Method
0.00285714	0.0082418	0.018315	0.012987			Wake frequency before/after vs. Sleep frequency before/after contact	-0.001064	-0,003550 to 0,001422	No	ns	0.6708	A-C				Grubbs (Alpha = 0.05)	G = 3,507	G = 4,206	G = 2,673	G = 3,831
0.011988	0	0.015444	0.007143			Wake frequency before/after contact vs. Sleep frequency with contact	-0.004537	-0,008225 to -0,0008486	Yes	*	0.01	A-D
0.0146104	0.0209059	0.008086	0.021077			Wake frequency with contact vs. Sleep frequency before/after contact	-0.0001248	-0,002899 to 0,002650	No	ns	0.9994	B-C				Number of points
0.00921659	0.0092764	0.004608	0.020408			Wake frequency with contact vs. Sleep frequency with contact	-0.003598	-0,007121 to -7,419e-005	Yes	*	0.0436	B-D				# Y values analyzed	61	61	61	61
0.0169492	0.0164835	0.001642	0.015873			Sleep frequency before/after contact vs. Sleep frequency with contact	-0.003473	-0,006564 to -0,0003812	Yes	*	0.0218	C-D				Outliers	1	1	0	1
0.0142857	0.0114286	0.0125	0.008403
0.000985222	0	0.004684	0.015873			Test details	Mean 1	Mean 2	Mean Diff,	SE of diff,	n1	n2	q	DF
0.0142857	0.0123457	0.006421	0.006803			Wake frequency before/after contact vs. Wake frequency with contact	0.008023	0.008962	-0.0009394	0.0008532	58	58	1.557	57
0.014881	0.0088496	0.004329	0.01978			Wake frequency before/after vs. Sleep frequency before/after contact	0.008023	0.009087	-0.001064	0.0009393	58	58	1.602	57
0.0104275	0	0.01221	0.030612			Wake frequency before/after contact vs. Sleep frequency with contact	0.008023	0.01256	-0.004537	0.001394	58	58	4.604	57
0	0.0053706	0	0.00768			Wake frequency with contact vs. Sleep frequency before/after contact	0.008962	0.009087	-0.0001248	0.001048	58	58	0.1684	57
0.00308325	0	0.005013	0.016807			Wake frequency with contact vs. Sleep frequency with contact	0.008962	0.01256	-0.003598	0.001331	58	58	3.821	57
0.00659341	0.0046083	0.006015	0.003968			Sleep frequency before/after contact vs. Sleep frequency with contact	0.009087	0.01256	-0.003473	0.001168	58	58	4.204	57
0	0	0.006969	0
0.0192308	0.011583	0.009346	0.005831
0.0119048	0.0217687	0.007143	0.013547
0.0165631	0.015873	0.008929	0.015038
0.00405269	0.0095238	0.005624	0.008403
0.0031746	0.018018	0.005952	0.009921
0.00280112	0.0054422	0.010989	0.005453
0	0.0093677	0.021792	0.028571
0.00605327	0.0112782	0.009852	0.005102
0.00324675	0	0.007576	0.011905
0.00865801	0	0.008403	0.00304
0.00643501	0	0.008242	0.028571
0.00621118	0.0045113	0.008086	0.003793
0.00732601	0.005425	0.004373	0.016807
0.0210084	0.0089286	0.011315	0.002198
0.00595238	0.0061224	0.016291	0.013736
0.00714286	0.0085714	0.017857	0.01461
0.00736377	0	0.00304	0.002463
0	0	0	0
0	0.0096154	0	0.015099
0.0070028	0.0075188	0	0.007792
0.00793651	0.0075188	0.005042	0
0.00272109	0.0037594	0.006036	0.022556
0.0128411	0.0062112	0.019608	0.017241
0.00519481	0.0147392	0.005495	0.020654
0.00865801	0.0209059	0	0.002597
0.00274725	0.0092764	0.010989	0.017212
0.00473037	0.0190476	0.007421	0.008929
0.0238095	0.0151976	0.008929	0.018735
0.015873	0.0116618	0.017038	0.009524
0.00542496	0.0168067	0.010504	0.01495
0.0154762	0.0142857	0.010989	0
0.0244898	0.0228571	0.026077	0.015306
0.00534045	0.0062112	0.015222	0.017857
0.0243161	0.0189329	0.02544	0.026455
0	0.0057143	0.006593	0.012841
0.00595238	0.0049261	0.001242	0.003663
0.00453515	0.0063966	0.012987	0.014286
