# Supplementary material for: Sleep decreases neuronal activity control of microglial dynamics in mice
Source: Nat Commun. 2022 Oct 21;13:6273. doi: 10.1038/s41467-022-34035-9 (PMC9586953; doi:10.1038/s41467-022-34035-9)
Supplement: Supplementary file 4 — Source Data [file 41467_2022_34035_MOESM4_ESM.zip › Excel_SupFig2.xlsx]

## Sheet: Sup2c
Supplementary Figure 2c	Average duration of microglia-spine contact
Data
154
84
287
308
756
63
161
21
168
42
420
294
140
287
84
63
203
35
175
301
77
182
42
119
266
98
336
301
301
161
91
308
56
231
931
798
469
119
140
511
35
756
581
49
196
252
70
28
217
21
434
42
707
602
63
140
938
105
133
301
399
315
189
322
91
28
56
21
392
35
833
259
84
329
70
56
385
406
140
413
21
252
77
616
133
273
266
161
371
364
672
77
1176

## Sheet: Sup2d
Supplementary Figure 2d	Average percentage of time the spine spends in contact with microglial processes
Data
0.031359
0.578397
0.303136
0.627178
0.25
0.25
0.143333
0.426667
0.26
0.346667
0.703333
0.235915
0.503521
0.34507
0.278169
0.295775
0.085616
0.421233
0.130137
0.773973
0.133562
0.037671
0.089041
0.229452
0.05137
0.289562
0.744108
0.010101
0.498316
0.454545
0.106667
0.416667
0.61
0.786667
0.69
0.17
0.22
0.12
0.232394
0.059859
0.732394
0.517606
0.285211
0.429577
0.643836
0.34589
0.058219
0.777397
0.037671
0.318493
0.148276
0.393103
0.517241
0.72069
0.472414
0.551724
0.213793
0.760563
0.330986
0.066901
0.482394
0.073944
0.330986
0.193662
0.577465
0.489437
0.341549
0.623239
