# Supplementary material for: Sleep decreases neuronal activity control of microglial dynamics in mice
Source: Nat Commun. 2022 Oct 21;13:6273. doi: 10.1038/s41467-022-34035-9 (PMC9586953; doi:10.1038/s41467-022-34035-9)
Supplement: Supplementary file 4 — Source Data [file 41467_2022_34035_MOESM4_ESM.zip › Excel_SupFig3.xlsx]

## Sheet: Supp. fig. 3a
Supp. fig 3a	Normalized amplitude of Evoked Ca2+ transients in spine (DF/F0, %)
0min-5min	5min-10min	10min-15min	15min-20min
2.31376877	2.23670875	0	16.1642865
6.52765001	4.32644923	5.261367	4.52106896
6.28771509	7.89427484	16.1817005	8.97466226
69.2629115	29.5282736	10.94433	63.0610262
3.87912353	5.22981482	20.5269787	4.48433895			Repeated measures ANOVA summary
8.82185649	12.2363877	16.8120954	5.14615983			Assume sphericity?	No
17.0734959	22.5584129	28.4309688	12.2184292			F	0.3085
6.60246595	7.83847539	10.670422	3.35247344			P value	0.8153
58.0870879	3.86956745	8.06153566	6.97463129			P value summary	ns
4.18509191	5.22795162	14.0917234	8.80581598			Statistically significant (P < 0.05)?	No
8.93551654	8.27390131	45.2482386	22.3803704			Geisser-Greenhouse's epsilon	0.9801
10.6948211	17.6775485	43.8729506	11.4139226			R square	0.0008265
3.8149709	12.4580268	31.9507644	60.893317
20.1039487	29.0208745	12.8378442	0			Was the matching effective?
2.96944464	3.19923322	2.12459046	0			F	2.366
43.4786341	55.0507805	96.7961431	11.2507755			P value	<0.0001
18.9417692	33.4927336	32.739335	10.9366892			P value summary	****
24.2394862	33.2520865	30.166835	27.8519459			Is there significant matching (P < 0.05)?	Yes
6.73755581	7.92796153	20.7287702	6.53063062			R square	0.4407
0	7.66070225	5.36987304	3.99109106
2.68937571	0	0	0			ANOVA table	SS	DF	MS	F (DFn. DFd)	P value
32.6867621	35.400215	46.9602335	40.4292205			Treatment (between columns)	168.6	3	56.22	F (2.94. 1097) = 0.3085	P=0.8153
0	12.8245235	10.3706623	22.8998577			Individual (between rows)	160793	373	431.1	F (373. 1119) = 2.366	P<0.0001
19.703728	42.8851814	38.5732053	29.2528688			Residual (random)	203877	1119	182.2
6.84507492	11.9834136	29.48779	8.14205482			Total	364839	1495
15.6839459	13.0321225	21.3426674	7.1086585
1.99603078	5.44149295	7.79164104	18.1298798			Data summary
8.8985346	9.13262823	5.47909332	6.44050281			Number of treatments (columns)	4
13.8891103	11.0467563	5.72139999	11.787761			Number of subjects (rows)	374
7.46143811	16.5859625	16.526023	36.0714472
21.4859435	34.1405843	23.0224796	42.0101062
15.5612978	32.3166362	7.03248014	5.98685209			Number of families	1
25.2154543	45.7279851	4.78277336	24.241182			Number of comparisons per family	6
8.52785527	10.7070842	23.7338658	6.02615425			Alpha	0.05
15.2056288	13.031615	2.11374673	20.3910884
21.2426934	49.1578545	0	30.0160535			Tukey's multiple comparisons test	Mean Diff.	95.00% CI of diff.	Significant?	Summary	Adjusted P Value
2.42234961	2.36438829	4.93961115	5.22783502
6.59489733	4.77371903	6.63401022	4.90779212			Column A vs. Column B	0.7976	-1.648 to 3.243	No	ns	0.8345	A-B
5.55636309	7.61426986	7.08254592	11.2369496			Column A vs. Column C	0.7073	-2.039 to 3.454	No	ns	0.9103	A-C
9.28565173	22.3787696	6.40806052	14.3452236			Column A vs. Column D	0.8058	-1.674 to 3.286	No	ns	0.8361	A-D
24.7080106	23.4440199	32.8083503	24.0896135			Column B vs. Column C	-0.09032	-2.556 to 2.375	No	ns	0.9997	B-C
4.65202381	8.44136797	3.26006298	10.578231			Column B vs. Column D	0.008187	-2.476 to 2.493	No	ns	>0.9999	B-D
2.54267057	3.41778647	0	38.9154723			Column C vs. Column D	0.09851	-2.548 to 2.745	No	ns	0.9997	C-D
6.24055057	18.0631387	55.4653439	7.28922306
2.7876637	55.326943	0	3.88019342
23.0034737	48.1004371	3.65593479	21.0903635			Test details	Mean 1	Mean 2	Mean Diff.	SE of diff.	n1	n2	q	DF
50.8830061	12.7183194	0	19.0319567
5.72540475	37.8281721	20.94314	48.6485054			Column A vs. Column B	16.43	15.64	0.7976	0.9477	374	374	1.19	373
34.0224912	39.0741906	29.8762508	59.8197493			Column A vs. Column C	16.43	15.73	0.7073	1.064	374	374	0.9399	373
6.19842591	15.0269317	0	9.68411839			Column A vs. Column D	16.43	15.63	0.8058	0.9611	374	374	1.186	373
12.8967903	3.61000148	38.0909213	32.1307164			Column B vs. Column C	15.64	15.73	-0.09032	0.9554	374	374	0.1337	373
2.07488351	4.84004858	9.71158683	11.866396			Column B vs. Column D	15.64	15.63	0.008187	0.9627	374	374	0.01203	373
13.3637989	8.78365702	14.5947004	26.2700164			Column C vs. Column D	15.73	15.63	0.09851	1.026	374	374	0.1358	373
10.6049848	5.74570882	16.6361259	17.0262076
5.88966337	1.71072053	30.3489079	7.30981837
10.0185535	5.21662937	3.97533118	7.37489308
10.7663504	56.8693735	46.8977697	8.70637085
20.1689656	25.7629659	43.9843331	14.1253871
13.6769945	0.60760326	0.9333941	0.99974497
2.42597623	5.57906396	7.77181019	7.54473724
37.8027199	10.35394	8.19086706	13.4517075
17.4264172	56.4261106	75.9822322	29.1159991
6.32999822	44.7309482	28.3643749	8.22304675
3.23761009	1.98252746	2.37435215	2.245485
37.7347399	2.64014216	6.55182473	10.2118524
2.16232599	4.32992399	15.04734	9.51403518
17.7471303	0	11.3080923	35.8179273
27.4096548	13.390901	9.16113615	16.0200604
8.40734223	18.5379025	15.0637484	11.5271272
1.89979551	3.52260633	2.23785216	4.54156319
7.13006782	15.028898	17.7849893	12.8942177
23.4937411	2.4870437	2.64408744	1.77248853
20.6005077	48.073922	63.2936837	11.777286
4.20277598	0.86946325	2.18592649	3.7820236
10.1178368	8.05074001	14.2112985	25.3578221
12.0907637	5.26516148	16.5377371	5.20124021
16.7907898	4.69785236	3.9760904	5.00413857
36.549653	24.8958088	27.9401385	45.9405603
35.9353615	16.112083	0	28.9761749
13.9644258	5.10673443	18.7421224	6.51896794
26.2615729	22.1352802	16.9566558	16.9118771
5.19673033	54.4117218	58.1684679	10.500001
9.5717917	4.40162727	45.8572278	21.918466
3.17590228	6.95125529	10.6600916	31.2887691
14.3393088	8.29721601	9.78178498	34.2941504
5.11826131	5.63625769	6.11639011	5.09627869
4.51427206	16.8254409	10.7241649	12.3749392
5.40129516	13.6416591	5.27548267	12.1203478
11.9502215	51.622619	4.93411156	12.2342864
11.835931	7.42888639	5.68194945	14.3591249
8.43613662	11.7497145	5.67122284	9.32815104
9.26012903	12.4530435	16.8914847	7.07648899
36.0039276	7.90905299	8.82017655	34.4698213
8.06616121	20.6674326	13.0735712	30.233888
29.0522591	18.8324266	33.6639981	23.9453688
7.92557866	7.35046866	4.6784006	23.1941497
37.030283	37.6436843	4.23338596	11.0709771
8.68744089	23.0132956	17.7682577	21.0047649
6.24365468	2.68960518	2.90921706	0
3.68848714	23.7750232	1.28617983	3.38849414
11.0403784	11.9032767	16.8621932	6.44623066
6.51937607	4.64500324	8.40381221	8.42951174
11.3868159	7.67888385	31.7996341	10.6192685
12.1994795	0	22.1141991	12.8983903
16.2596304	19.1160092	12.4178928	13.0573663
34.2931223	24.0676832	8.78899641	23.0350786
5.1984514	6.8464365	0	28.4394994
18.0687681	7.68824506	17.75685	24.2900034
11.6926651	15.0353519	6.24660136	8.78821336
27.0683907	32.4679148	27.1853537	30.7611737
4.92885503	3.08994279	0	3.37075204
18.8825239	9.93826646	35.1329866	23.1648081
0.78817938	0	3.20890535	3.915786
22.2954168	33.9021924	22.1594061	14.7108107
10.1099082	9.30504281	7.52080717	8.07830045
13.0835173	13.7502558	5.75458348	12.0125877
10.1602752	6.4669818	19.6039448	10.27067
3.08670135	13.231879	3.62498541	28.5895548
18.2979053	19.4187727	10.3060998	15.1609508
9.76793793	10.7316	6.99766345	5.20442231
30.0468907	17.2712096	39.5807114	15.4032031
13.2212672	25.5907071	21.8044596	17.8167575
11.3321131	46.3149315	18.9860239	11.7789539
13.6369075	0	2.81165375	5.03612984
34.0494407	16.6723513	30.5181534	20.3041996
18.3608891	15.9873834	9.01611987	13.0670348
3.58825904	2.75107191	4.91064917	4.42194568
17.4148552	29.5573333	15.4269846	12.318958
11.3056041	8.45489227	40.0145157	34.7401503
32.9596648	1.0543349	15.0656896	4.24136433
11.9486208	2.63863013	18.9701648	8.39936654
4.29072764	0	3.71987815	7.08005084
19.3963165	28.8536372	82.9501171	16.3326301
25.8544373	32.2002611	27.1437179	29.5211142
50.6567469	47.8398549	35.7499619	36.0861226
54.1074585	33.9464259	15.0337036	11.5940708
44.9681003	20.5325416	21.7054646	9.99699647
14.9678247	27.3300819	17.5821415	20.0290732
6.86193996	10.6769979	5.0981916	7.04563576
13.8047964	2.34872365	1.863005	3.22143006
67.2507682	35.111632	35.8348362	41.9255187
16.0947665	21.6692893	28.7625797	37.8249568
19.4818963	22.019029	16.1071027	24.0730804
18.5778797	24.2195388	21.6365663	21.5049722
41.1219223	23.90272	16.902631	33.0371933
1.94938453	3.44818854	2.15983033	7.62160333
29.0462134	18.3410461	9.19897188	4.46342818
47.9282071	10.5795388	0	0
8.2569985	45.7398773	11.4201678	52.7848337
4.50581988	6.75071526	10.7240956	0
0	0	0	5.82003714
14.0819284	13.9787744	5.62188063	16.3927868
7.71555601	19.2889159	11.6627532	6.96457729
24.9597377	10.8381237	7.64710711	27.5080899
10.7600816	16.8774951	24.6934197	17.9111567
4.16930422	6.54978699	5.2664393	3.92940851
28.6274098	29.8658483	43.9680187	11.3209509
6.18558151	0	6.48530514	11.4266539
6.20509815	24.0445629	0	5.632381
16.6320341	19.9435004	15.1355696	15.411641
18.296755	19.5253134	0	0
14.5694665	6.53126804	56.4350426	14.2043674
14.555985	0	0	0
0	17.2983667	29.1784977	18.4225258
12.0883481	15.4423748	11.4797071	0
12.5388694	8.14624687	9.77923687	37.0265105
5.77622466	5.6544453	0	9.92756449
0	0	0	0
0	5.73870465	28.7524552	0
0	0	5.27063094	50.053563
10.179068	2.56205778	3.63363381	3.99368402
7.33665442	51.1075525	4.90621293	3.24260996
12.5277511	21.6921358	40.7365549	6.22353528
0	18.438567	16.4656589	0
14.8257892	23.838889	23.2388949	14.7166739
21.6447801	10.7567475	6.605722	11.5455758
11.2414488	6.46521839	36.7427677	9.33554679
0	2.77955949	5.86740637	3.5242888
12.7311605	17.6750425	22.4940824	29.0935858
31.8022235	13.7847772	9.41367641	35.3735396
5.54115009	7.98182588	12.2216438	8.26284635
2.71334913	2.55835245	0	0
31.8637535	8.73245415	17.0390704	13.7703596
0	22.7056751	7.40227854	0
8.6631333	2.68929979	3.85937902	4.37801052
9.91285647	5.2962876	25.1439041	34.987679
5.04245214	6.33447374	7.0857652	18.9330541
10.9218073	4.12561716	15.334689	8.7653105
3.78641205	3.28424874	1.42882246	12.1412776
21.8812677	52.7826455	5.90336537	20.3674749
19.8599811	32.9945201	0	13.4096105
18.597709	16.3883774	0	26.7998501
29.7424991	95.9349023	23.1589033	8.74206127
18.1141229	0	0	13.2720424
20.5945295	18.6720447	7.89378504	9.77959899
23.4652812	13.0773175	15.125671	33.2837606
5.77798013	11.3481552	7.58026161	8.86331337
15.2525652	7.92165799	11.0867398	5.98043882
3.10623492	2.56470387	2.46597051	0
100	12.7967652	8.15915023	32.2971869
45.8811002	6.96380866	3.77126766	25.7985571
22.2614993	6.61967217	10.010038	4.2117694
7.45607909	4.67594781	2.76638457	2.76638457
25.5008942	12.233759	3.34549694	43.4704869
67.0043589	0	0	0
22.9489376	6.13250998	10.5424615	11.4278663
9.69652793	19.654756	41.6399439	0
30.593329	37.4733875	3.60421431	3.95153605
53.4706804	18.526363	41.700247	19.4226769
10.6230913	4.74956065	28.3528123	0
18.7555115	16.6972274	10.4001843	47.2045984
28.1160067	10.2817342	17.0735276	6.42638248
10.6675841	20.2009615	39.0064071	12.6327283
36.6366122	33.2626805	41.1763566	35.2821214
19.2973476	15.5741654	46.4197555	46.7187872
20.7450074	17.2819265	22.6989286	24.6379498
9.33070895	3.97611577	0	18.11463
38.4745055	25.1979853	7.02994457	4.55225185
20.6154638	0	8.31861339	0
24.6788989	26.3289421	16.8365017	23.4181837
4.43855667	3.65141913	0	0
0	39.3539342	0	0
5.01605481	2.09548834	2.04480002	7.4927254
7.08671376	8.58368527	0	14.3393028
32.0577638	10.9321002	18.8201328	30.4502972
18.6994639	20.6927831	26.5548847	12.012742
0	3.59100779	9.03217251	2.77080939
23.0079261	36.3826599	5.63873319	20.9507989
16.950371	20.1426484	29.8617419	23.9822269
29.4286749	18.292186	40.0636514	25.1213779
10.2362743	23.6299982	30.8520646	15.1746693
0	2.39339104	2.70766699	3.12329274
2.39779122	16.26265	3.9334677	6.50388124
6.04587166	2.12091863	1.9898548	5.20206349
1.79463922	1.51825615	100	4.63947588
15.9354798	9.97962152	17.7735431	18.5997082
7.23031345	8.030643	14.6227096	6.10448003
13.1368997	23.6515996	17.235293	26.579706
15.8788748	9.27868603	11.0608431	30.7760744
26.3729178	5.2173079	0	82.6089507
13.3776956	8.2751073	15.7049199	13.0134393
8.03076489	4.00074583	5.21135165	15.9670305
0	0	3.34185095	5.44609137
42.4256916	4.30856205	14.6405074	0
0	12.925419	5.36712676	4.3133209
6.62956023	10.443131	4.88508842	12.9309827
5.75935607	25.116906	11.596947	4.88851305
15.6693804	65.5063688	0	19.5489221
4.89092075	7.62054745	9.00753088	5.16249822
21.9634627	18.5554819	12.7238988	9.77909672
13.4775215	6.32740693	32.6004899	28.256721
56.141714	53.0453061	23.1011202	14.1787388
50.2649899	0	72.3750221	10.4864673
37.53721	36.7288707	48.2855352	12.1870961
9.52158481	5.86345024	8.76100114	9.7343967
22.9772709	21.23834	0	42.0806936
30.9956509	6.00648221	27.2012341	13.640363
9.00597344	5.88255112	11.2658604	46.6601462
4.79437185	3.56885453	9.50333461	54.388127
56.3697133	40.8338086	46.8370435	49.6617012
41.870272	45.0635303	32.552668	18.8193056
24.3144346	13.9201482	27.546112	15.2154414
44.9867627	53.7630923	48.2466764	16.5294728
6.35621413	47.5380544	10.852017	7.0391232
4.400994	9.85182288	5.8237943	3.96742448
60.9333973	31.1998471	24.9045655	60.7242115
10.3478982	28.4376247	11.8531576	29.3792646
27.7818455	36.0385496	19.5303387	0
3.77147139	0	2.94331956	6.79064802
34.1438896	45.302517	26.8385129	13.5559595
0	22.2060491	20.7825273	6.57063867
26.1169964	17.9171516	7.89294603	28.4303591
23.443776	23.7720463	27.9032575	53.2997089
45.346467	30.8987576	44.3687741	61.4476759
29.9112464	23.5488861	41.6904945	35.2275436
47.4560206	39.9397462	13.4942892	12.3213923
29.5495873	13.2541247	16.0850919	22.0973864
3.10203314	7.92982567	6.70429516	8.72565921
30.9748855	32.6436171	27.7252879	44.82338
16.8977043	25.9765406	22.2726969	24.9835939
28.587353	12.7985925	8.9688787	14.0821692
6.02917412	22.3583948	5.10012177	19.8119531
14.5150939	0	0	0
15.1474994	10.3486981	9.52364329	34.3674741
26.8932953	7.11751003	0	0
35.6534663	22.4090854	6.96843827	25.8178701
2.85187675	4.09827555	5.56040359	21.8489333
31.2498118	18.1103922	11.7502264	13.9645842
16.2744015	22.4339419	6.29186482	18.8967757
5.79175838	0	0	6.01121507
0	21.4846362	41.2122362	0
17.2092928	9.89337049	20.1710922	50.3401125
15.4758259	39.0238454	0	0
0	14.2307471	0	6.54791277
0	30.877657	100	28.1983486
30.6667208	0	0	0
10.4826143	57.8845045	0	0
4.80785683	9.73648012	4.36649549	0
0	6.51368993	0	0
6.65257335	2.36150661	3.96220699	3.89340038
4.94333776	2.57245005	2.80958091	0
11.4172426	42.4492346	13.2738924	0
0	27.8181792	0	53.275281
33.6692323	24.3866013	23.8940009	96.7654905
7.8564994	0	19.7812454	52.3536122
7.8564994	0	19.7812454	52.3536122
0	24.1336581	0	3.93483956
0	5.10038509	3.78304214	0
50.646258	5.40006012	23.2029734	0
90.1946591	0	0	0
26.5822214	11.1588735	0	25.837855
11.0061893	15.900686	16.3532815	10.312134
0	0	41.6926725	0
0	3.32244158	8.4881264	0
0	0	0	0
45.2878037	0	0	0
21.9635639	15.1230552	22.5088043	26.1245241
0	9.31288296	18.0495427	8.52078617
12.1860217	21.5450003	8.5402099	0
41.6302841	0	7.63250061	10.4685237
12.407862	12.3892211	0	24.2462411
11.5913287	0	12.7916761	6.21077029
30.8529237	20.9245214	24.2190981	0
12.4428745	39.8104218	0	0
8.53167294	11.3152386	55.7282903	19.4070502
20.6363373	10.8657984	16.2709595	19.0963869
29.3851159	0	11.6118951	11.0983705
3.30534596	5.89627921	0	0
0	0	0	0
29.0032095	0	12.9847343	22.2999338
18.2271813	0	11.5433013	10.5150859
4.28176228	0	0	17.4485198
4.62280726	6.40069475	4.05561387	8.01370093
0	0	0	9.34405773
46.2231704	0	0	0
74.9228664	5.62124894	0	0
2.52069674	0	2.56808182	15.867804
19.0907667	6.0437296	0	0
26.6800876	9.6225108	20.1230697	23.7514728
12.4376738	0	0	0
7.31893752	0	0	24.4709696
18.4271373	8.44849722	0	0
5.1443333	5.12474481	0	0
8.99985911	0	0	0
16.7876458	0	10.1483134	13.5625334
29.7902374	26.9858908	37.7438502	14.2293209
26.091243	13.4940995	26.2176889	17.4275437
3.55037586	5.29236265	10.4613874	3.08224527
43.334912	38.3977268	35.0775222	6.68457619
0	23.7391729	35.1240605	40.6478343
7.20490306	8.60400455	26.9256039	4.90214794
31.4979116	28.5620964	25.2238719	14.6798754
0	0	5.05376822	6.27890639
20.2048881	33.7949709	22.1164053	49.1950009
11.407624	5.38779272	0	13.9867587
4.84162705	0	0	0
8.4221667	5.52183436	24.635382	6.76871946
0	49.2410454	0	0
5.13577353	7.1038395	0	0
0	0	6.55508854	0
13.8021632	29.0036936	11.2235158	24.8505368
0	19.2293913	5.38364583	5.38568571
2.39441963	4.18169694	2.10403806	9.42474055
4.66171342	0	5.26901625	5.4997719
26.6847842	15.9547524	58.0594051	18.9723975
1.77808578	0	4.59183845	42.3010076
36.8722474	53.6838038	36.8550749	49.9437065
9.19821506	9.47514068	22.8081395	5.91506351
10.4037114	6.16505105	17.2088267	9.64695274
9.25434391	10.8752162	51.1382579	12.1368399
17.4782014	14.446823	59.1010559	25.2354235
7.70430124	41.6238994	9.35800083	37.5390698
28.6330812	36.2257611	65.2024347	23.9141117
2.97770658	0	0	0

## Sheet: Supp. fig. 3b
Supp. fig 3b	Ratio of Ca2+ fluctuations ( ∫ΔF/F0dt ) between the 10 minutes period during stimulations and baseline
Increased activity spines	Stable activity spines	Decreased activity spines
14.0152826182503	1.48568683040596	0.598207445361702
10.3251195355456	1.47626257105663	0.596075305346159
8.56968373088579	1.47332252818309	0.594182084223721
6.92170259771364	1.4683773727584	0.593649279653971				Ratio
6.71005799569861	1.46138120571185	0.580853198818184			Increased activity spines	> 1.5
6.54410376585022	1.43876459127444	0.568912070106876			Stable activity spines	0.6 - 1.5
6.24666531342728	1.43732122639226	0.568214970544612			Decreased activity spines	< 0.6
5.65866107083771	1.43679015962414	0.568164871726694
5.42395425840274	1.41602328963926	0.567382586183548
5.40853616755129	1.41476360678595	0.56447515195318
5.29368032814422	1.40935604209463	0.554451715696553			Number of Total spines	374
5.25639730569365	1.3926019126768	0.538789763811278			Number of IA spines	147	39.3%
4.91565728605299	1.37378218085524	0.527999344017842			Number of SA spines	134	35.8%
4.73856654419049	1.35465790910524	0.52629764694522			Number of DA spines	93	24.9%
4.73281450462935	1.34386829861318	0.519897462115034
4.68661002351716	1.33968593922763	0.514782570685305
4.68600635649097	1.33760699351012	0.506692707012108
4.51969202296425	1.33362317843018	0.500076507843887
4.34154850358941	1.30059807533556	0.49043610099749
4.29022544501849	1.28595795910766	0.487019372157357
4.17828598958606	1.28060535826023	0.486396930817249
4.11947923823313	1.28038301635544	0.483497369521947
4.07408194634995	1.27274524143521	0.481973169888926
3.9158804542431	1.26613738066956	0.472275249207971
3.91510659794316	1.25027434490854	0.464387000129809
3.84046333945988	1.24874383537085	0.459142289236155
3.78778953768965	1.2395849692252	0.451827835699798
3.75473861933349	1.23680375801306	0.441968925115473
3.69284587850431	1.21892800529199	0.424072894984382
3.6921824699801	1.212708517701	0.422144809442798
3.68120641988126	1.21230551867724	0.412797786665895
3.563360743491	1.20054502673124	0.406321117196223
3.54157422541265	1.19921044344435	0.405550395077431
3.46753578265662	1.19878780050523	0.396136918583821
3.42291719891488	1.19660028304822	0.394981480268342
3.39105993959905	1.19647248941104	0.37643715758102
3.37169921393031	1.19472593141575	0.37213401795393
3.36233492357391	1.18510863234062	0.346688730874653
3.30205615189295	1.17478384089505	0.336203074437693
3.27616079440983	1.14647658810619	0.302605682431367
3.23240635806061	1.12570069081001	0.301935699457064
3.17170465400055	1.11456231110535	0.296843041868821
3.1673529328815	1.10362943379662	0.28024988382801
3.09799289778636	1.09775929062156	0.275267055507322
3.07718184119617	1.09336600790149	0.269590103449171
3.04417084481605	1.08668814721276	0.251368368313812
3.00572539488163	1.08448473054224	0.251190131218201
2.98691173100832	1.08245107074057	0.250939074016786
2.88230631623188	1.07645556598541	0.24922326971716
2.87738673587858	1.07317489086842	0.241827412003036
2.83788072206369	1.07176795126083	0.241016135478598
2.8301435197293	1.0548605341317	0.239980113870215
2.8117556513182	1.05264066408065	0.233451426311659
2.8020578608175	1.05117861376424	0.229506015333723
2.69387760018332	1.04171045488521	0.21427978719519
2.68950853104419	1.03332856173974	0.211921801132982
2.59380724067279	1.02116459334672	0.204482868407525
2.56443913289121	1.01171357978184	0.185391603917594
2.50905560707718	1.00562910408049	0.182182741063717
2.49218737014309	1.00407845139861	0.162536606098226
2.4891534245962	0.99439896706099	0.161728571051668
2.47310161617569	0.989141578411187	0.135095130956807
2.4612884498534	0.98821375510016	0.119617660756233
2.43119092470492	0.983563410890698	0.108435219673369
2.42235755402711	0.98172744020181	0.101848326520264
2.39819398131322	0.970081983716211	0.0942797051720871
2.39117028008947	0.942579965422668	0.0932631185923723
2.38436533592472	0.942401681300748	0.0741942969163333
2.37008662429332	0.933279577304024	0.0612640108322682
2.36457473065928	0.925873545779674	0.0444153474228503
2.35001903271262	0.922643212300524	0.015495916169458
2.34614715447465	0.906820745775368	0.00308005924259908
2.33813909279074	0.892053243601758	-0.0259951441247373
2.29916079141387	0.889026764111349	-0.0290143346484776
2.29721384244665	0.886110737105976	-0.0886916140349921
2.2759565471312	0.882763003755412	-0.134661803156916
2.24241270513739	0.880752759978564	-0.156295395991641
2.23926244511498	0.877201471926171	-0.192579674336823
2.2221084856927	0.864666475322707	-0.337080882607631
2.19082079545509	0.864089307445955	-0.337080882615202
2.16146333807288	0.860495223553584	-0.525856457212841
2.15933380218496	0.858201166813629	-0.550529467405017
2.08908885794864	0.857776218185702	-0.656474965572061
2.06833057544514	0.850793611722512	-0.801169205591486
2.05050337558004	0.850619697638305	-0.834629112386128
2.04426173944009	0.849504452204438	-0.976173292602412
2.02049414707744	0.848730982859645	-1.72449751299184
2.01116895135978	0.847323251328784	-1.85317806398733
2.00418467908161	0.836858073803372	-2.19206689847982
2.00071605256386	0.827982954667711	-3.25669983646798
1.99502123170824	0.824728910476471	-17.2381237173493
1.9905257955352	0.809716362175036	-22.1717846158881
1.98044126655186	0.801005851907657	-118.841863940471
1.96430217232663	0.794693847001445
1.96403692095185	0.785686212426487
1.94753884578065	0.781767352257727
1.93410606154743	0.781565318050863
1.93318237217352	0.77827904547267
1.9311697174108	0.776304094542039
1.92631445824578	0.762288363452787
1.89940866379754	0.760100332423459
1.8974857897599	0.75843828358434
1.88262402343289	0.75691133780813
1.8660873024033	0.749625275069599
1.86017369056329	0.73540380947163
1.85528755751896	0.732123757849504
1.84958245639495	0.729460243717432
1.84101296798835	0.729335665149158
1.83306561868738	0.728024845458966
1.82941573888326	0.714383939514609
1.82754971737334	0.698418598070732
1.8121353779265	0.696340874915277
1.8057555487757	0.684853650665063
1.80522451560244	0.681908864283363
1.77471794105102	0.672521610480092
1.7620376762828	0.672322572425379
1.75224430765876	0.671911851127393
1.74904743613766	0.668463530087101
1.74141362922813	0.6581226970833
1.72621400807166	0.65127230436116
1.7213832286261	0.650456661527924
1.71981598646027	0.650403665193543
1.71601997362775	0.649107044195382
1.70658872313537	0.647246683548216
1.6792083766747	0.642032992340951
1.67326901458284	0.641451684522281
1.65976874399727	0.638564395918315
1.65180633708057	0.6374745518209
1.64115763754566	0.632049196152992
1.63565895844589	0.62695384817466
1.6297772267584	0.62663861263921
1.62640083830592	0.613248724479361
1.61206373799709	0.610737188830963
1.60870375466147	0.602303332427482
1.60432831158408
1.58458841531546
1.57369574386638
1.56504933850502
1.56224522853063
1.55985492296943
1.53573763407976
1.53280029788145
1.51939555709405
1.51249168032104
1.51165280983881
1.51040501392076
1.50051746170532

## Sheet: Supp. fig. 3c
Supp. fig 3c	Success rate to the stimulations (%)
Increased activity spines	Stable activity spines	Decreased activity spines
13.1578947	13.1578947	13.1578947
31.5789474	23.6842105	5.26315789
36.8421053	18.4210526	28.9473684
26.3157895	2.63157895	7.89473684
50	39.4736842	18.4210526			ANOVA summary
31.5789474	44.7368421	28.9473684			F	84.46
34.2105263	39.4736842	23.6842105			P value	<0.0001
42.1052632	26.3157895	15.7894737			P value summary	****
31.5789474	31.5789474	5.26315789			Significant diff. among means (P < 0.05)?	Yes
48.7804878	44.7368421	23.6842105			R square	0.3129
39.0243902	7.89473684	28.9473684
29.2682927	13.1578947	13.1578947			Brown-Forsythe test
34.1463415	44.7368421	7.89473684			F (DFn. DFd)	1.852 (2. 371)
26.8292683	5.26315789	12.195122			P value	0.1584
12.195122	31.5789474	4.87804878			P value summary	ns
26.8292683	4.87804878	4.87804878			Are SDs significantly different (P < 0.05)?	No
34.1463415	39.0243902	7.31707317
34.1463415	21.9512195	4.87804878			Bartlett's test
46.3414634	26.8292683	21.9512195			Bartlett's statistic (corrected)	3.82
21.9512195	9.75609756	24.3902439			P value	0.1481
2.43902439	0	7.31707317			P value summary	ns
41.4634146	14.6341463	7.31707317			Are SDs significantly different (P < 0.05)?	No
21.9512195	7.31707317	12.195122
56.097561	26.8292683	7.31707317			ANOVA table	SS	DF	MS	F (DFn. DFd)	P value
41.4634146	17.0731707	7.31707317			Treatment (between columns)	29400	2	14700	F (2. 371) = 84.46	P<0.0001
34.1463415	19.5121951	7.31707317			Residual (within columns)	64571	371	174
43.902439	17.0731707	7.31707317			Total	93971	373
24.3902439	53.6585366	12.195122
39.0243902	41.4634146	2.43902439			Data summary
31.7073171	34.1463415	12.195122			Number of treatments (columns)	3
47.5	9.75609756	48.7804878			Number of values (total)	374
20	53.6585366	4.87804878
27.5	34.1463415	7.31707317
35	17.0731707	0			Number of families	1
50	7.31707317	2.43902439			Number of comparisons per family	3
17.5	26.8292683	19.5121951			Alpha	0.05
25	14.6341463	19.5121951
42.5	26.8292683	19.5121951			Tukey's multiple comparisons test	Mean Diff.	95.00% CI of diff.	Significant?	Summary	Adjusted P Value
25	39.0243902	25
50	36.5853659	25			Increased activity spines vs. Stable activity spines	10.29	6.586 to 14	Yes	****	<0.0001	A-B
47.5	29.2682927	15			Increased activity spines vs. Decreased activity spines	22.64	18.53 to 26.76	Yes	****	<0.0001	A-C
30	20	12.5			Stable activity spines vs. Decreased activity spines	12.35	8.158 to 16.54	Yes	****	<0.0001	B-C
12.5	25	5
25	37.5	35
20	27.5	22.5			Test details	Mean 1	Mean 2	Mean Diff.	SE of diff.	n1	n2	q	DF
27.5	17.5	27.5
27.5	15	5			Increased activity spines vs. Stable activity spines	38.56	28.26	10.29	1.576	147	134	9.239	371
45	32.5	0			Increased activity spines vs. Decreased activity spines	38.56	15.92	22.64	1.748	147	93	18.32	371
45	27.5	17.5			Stable activity spines vs. Decreased activity spines	28.26	15.92	12.35	1.781	134	93	9.808	371
25	42.5	17.5
35	45	5
42.5	17.5	15
50	22.5	2.5			Number of values	147	134	93
37.5	25	5
47.5	22.5	7.5			Minimum	2.439	0	0
30	20	15			25% Percentile	30	18.36	7.317
15	47.5	10			Median	37.78	27.27	13.16
55	5	42.2222222			75% Percentile	47.62	36.36	23.68
22.5	32.5	6.66666667			Maximum	81.82	70.45	61.36
55	17.5	11.1111111
30	12.5	6.66666667			Mean	38.56	28.26	15.92
22.5	30	4.44444444			Std. Deviation	13.9	13.44	11.57
32.5	20	2.22222222			Std. Error of Mean	1.147	1.161	1.2
35	33.3333333	26.6666667
40	31.1111111	22.2222222			Lower 95% CI	36.29	25.97	13.53
42.5	22.2222222	26.6666667			Upper 95% CI	40.82	30.56	18.3
17.5	53.3333333	15
32.5	37.7777778	30
45	28.8888889	12.5
40	26.6666667	17.5
30	24.4444444	42.5
30	15.5555556	9.09090909
22.5	46.6666667	25
32.5	4.44444444	15.9090909
50	6.66666667	2.27272727
62.2222222	33.3333333	29.5454545
37.7777778	31.1111111	9.09090909
57.7777778	40	11.3636364
15.5555556	26.6666667	2.27272727
57.7777778	11.1111111	23.8095238
53.3333333	28.8888889	14.2857143
24.4444444	28.8888889	26.1904762
40	55.5555556	11.9047619
51.1111111	40	20.4545455
42.2222222	12.5	27.2727273
35.5555556	30	61.3636364
37.7777778	20	25
40	32.5	13.6363636
40	40	18.1818182
53.3333333	22.5	22.7272727
35.5555556	50	13.6363636
44.4444444	36.3636364	45.4545455
48.8888889	13.6363636	11.3636364
42.2222222	45.4545455
57.7777778	18.1818182
26.6666667	9.09090909
37.5	13.6363636
35	15.9090909
20	25
50	27.2727273
32.5	20.4545455
40	20.4545455
20	27.2727273
34.0909091	26.1904762
54.5454545	28.5714286
40.9090909	16.6666667
18.1818182	28.5714286
31.8181818	47.6190476
34.0909091	33.3333333
45.4545455	35.7142857
11.3636364	23.8095238
50	29.5454545
43.1818182	36.3636364
45.4545455	54.5454545
45.2380952	29.5454545
64.2857143	27.2727273
40.4761905	22.7272727
35.7142857	27.2727273
50	36.3636364
47.6190476	34.0909091
59.5238095	25
71.4285714	27.2727273
59.5238095	31.8181818
35.7142857	34.0909091
76.1904762	27.2727273
19.047619	70.4545455
35.7142857	56.8181818
30.952381	34.0909091
38.0952381	29.5454545
45.2380952	59.0909091
54.7619048	29.5454545
21.4285714	50
45.2380952	34.0909091
47.6190476	54.5454545
75
47.7272727
59.0909091
43.1818182
50
29.5454545
81.8181818
52.2727273
47.7272727
36.3636364
70.4545455
40.9090909
36.3636364

## Sheet: Supp. fig. 3d
Supp. fig 3d	Frequency of Spontaneous Ca2+ transients in spine (Hz) of Stable activity spines
Baseline	Stimulations
0.0370805	0.03246887
0.03151843	0.04488343
0.04264258	0.04774833
0.01297818	0.02196423
0.04635063	0.0343788			Paired t test
0.06674491	0.06207283			P value	0.0521
0.04264258	0.0401086			P value summary	ns
0.0296644	0.04392847			Significantly different (P < 0.05)?	No
0.04820465	0.0544331			One- or two-tailed P value?	Two-tailed
0.05747478	0.05252317			t. df	t=1.96 df=133
0.05191271	0.04488343			Number of pairs	134
0.02595635	0.0143245
0.05932881	0.06780263			How big is the difference?
0.0296644	0.02673907			Mean of differences	-0.001904
0.0444966	0.05347813			SD of differences	0.01125
0.0176602	0.01914577			SEM of differences	0.0009715
0.03002234	0.05834901			95% confidence interval	-0.003825 to 1.763e-005
0.02825632	0.0264394			R squared (partial eta squared)	0.02807
0.03708642	0.02461599
0.02825632	0.02005747			How effective was the pairing?
0.01059612	0.00911703			Correlation coefficient (r)	0.6308
0.03885244	0.04923198			P value (one tailed)	<0.0001
0.02825632	0.01823407			P value summary	****
0.04591652	0.05652561			Was the pairing significantly effective?	Yes
0.04768254	0.03829154
0.02295826	0.0282628
0.04238448	0.04011495
0.03002234	0.02552769
0.03355438	0.03282132
0.0353204	0.04832028
0.03885244	0.02279258
0.05121458	0.05743731
0.04591652	0.0547022
0.03885244	0.03555643
0.03002234	0.01185214
0.04061846	0.05196709
0.01942622	0.03190962
0.0264903	0.04923198
0.03178836	0.03920324
0.04061846	0.04740857
0.04238448	0.06746605
0.02396919	0.03754737
0.04425081	0.0348
0.03687567	0.03754737
0.05162594	0.05128421
0.04056324	0.02838947
0.01843784	0.01190526
0.05346972	0.03205263
0.03871946	0.03296842
0.04978216	0.05586316
0.05346972	0.0439579
0.03503189	0.02930526
0.02581297	0.01831579
0.05900107	0.04304211
0.03134432	0.0265579
0.02950054	0.02564211
0.05346972	0.04304211
0.02168933	0.01911249
0.05839436	0.0391351
0.02836297	0.0245732
0.03169979	0.03094403
0.05839436	0.05005652
0.06006277	0.04004521
0.04381652	0.05523831
0.04732185	0.01841277
0.05082717	0.04563165
0.0630958	0.02881999
0.04381652	0.05123554
0.04206386	0.04082832
0.06134313	0.04963443
0.05783781	0.03922721
0.04907451	0.03842665
0.0630958	0.05683942
0.0087633	0.01280888
0.01402129	0.00960666
0.02979524	0.06164276
0.02979524	0.01681166
0.0403112	0.03202221
0.03680588	0.04643221
0.03330056	0.04242943
0.04206386	0.04643221
0.05433249	0.05123554
0.04732185	0.03682554
0.05082717	0.05763998
0.02279186	0.02299921
0.03331118	0.03311886
0.04909017	0.05703803
0.0350644	0.03495879
0.05610305	0.06439778
0.04032407	0.04415848
0.05760151	0.03873069
0.0612016	0.06592458
0.05040132	0.02636983
0.05400141	0.05356372
0.04140108	0.0519156
0.02160057	0.0173052
0.0306008	0.01483303
0.0306008	0.02966606
0.0612016	0.06180429
0.0612016	0.05356372
0.06660174	0.03625852
0.06300165	0.04120286
0.03780099	0.04861937
0.05065312	0.04964147
0.03530369	0.02653251
0.0429784	0.04621792
0.02762897	0.03081195
0.0429784	0.03765905
0.02609403	0.04022671
0.04451335	0.04536203
0.03990852	0.04365026
0.03040623	0.03405112
0.04113784	0.03239009
0.04650364	0.02657648
0.04292644	0.0332206
0.03756063	0.04318679
0.03219483	0.03155957
0.03040623	0.02823751
0.05186945	0.05232245
0.03398343	0.04069524
0.04471504	0.02906803
0.03756063	0.02076288
0.04471504	0.04235627
0.04829224	0.04567833
0.04471504	0.0440173
0.05008084	0.04567833
0.05008084	0.0440173
0.05008084	0.03155957
0.05186945	0.05066142
0.04829224	0.04900039
0.02504042	0.04152576
0.04650364	0.04816988
0.04650364	0.05564451
0.04650364	0.04650885

## Sheet: Supp. fig. 3e
Supp. fig 3e	Average contact duration between microglial processes and spine (s) during the baseline over 10 minutes
Increased activity spines	Decreased activity spines
33.634	33.537
33.75	33.541
33.841	33.734
33.841	33.741
33.841	33.936			Unpaired t test
33.85	33.937			P value	0.5051
33.935	33.939			P value summary	ns
33.937	33.941			Significantly different (P < 0.05)?	No
33.937	34.238			One- or two-tailed P value?	Two-tailed
33.941	34.6			t. df	t=0.6681 df=141
33.942	50.557
33.948	50.557			How big is the difference?
34.04	50.861			Mean ± SEM of column A	114.2 ± 10.8. n=92
34.2	50.956			Mean ± SEM of column B	102.4 ± 13.44. n=51
34.2	50.958			Difference between means	-11.78 ± 17.63
34.238	50.958			95% confidence interval	-46.62 to 23.07
34.3	50.966			R squared (eta squared)	0.003156
34.5	51.152
34.6	51.16			F test to compare variances
34.6	51.165			F. DFn. Dfd	1.165. 91. 50
34.703	51.6			P value	0.5609
48.555	67.776			P value summary	ns
48.557	67.776			Significantly different (P < 0.05)?	No
50.755	67.78
50.762	67.78
50.858	67.877
50.957	67.877
50.959	67.978
50.96	68.52
50.963	80.907
50.967	84.212
50.973	84.492
51.151	84.697
51.158	84.804
51.254	86.8
51.9	101.71
52	101.727
52.001	101.745
66.978	101.919
67.169	117.532
67.479	135.459
67.687	135.653
68.08	151.973
69	152.879
69.001	172.1
69.1	186.417
69.5	305.011
80.708	306.159
84.492	357.125
84.623	423.503
84.647	423.877
84.902
85.203
85.711
86.701
100.514
101.119
101.72
101.731
101.825
101.836
102.318
118.929
120.401
129.369
134.655
134.747
145.891
150.566
152.193
152.478
152.981
169.524
169.597
171.157
172.6
173.203
186.221
186.635
224.901
238.276
254.401
259.141
275.938
289.335
303.928
320.702
338.593
392.074
426.956
469.914
509.507

## Sheet: Supp. fig. 3f
Supp. fig 3f	Cumulative probability (%) during the Baseline for Increased activity spines, Stable activity spines and Decreased activity spines
Increased activity spines	Stable activity spines	Decreased activity spines			D I-S	D I-D	D S-D
22.6451717	23.6693727	24.0434205			1.024201	1.3982488	0.3740478
38.2306975	39.0625597	40.2245952			0.831862200000003	1.99389770000001	1.1620355
49.3853698	48.8072036	53.5935234			0.578166199999998	4.2081536	4.7863198
58.2087001	59.2120017	64.1804099			1.0033016	5.9717098	4.9684082
68.3442348	69.2419637	73.6663043			0.897728900000004	5.3220695	4.42434059999999
75.161485	77.1524486	80.9907684			1.9909636	5.82928339999999	3.83831979999999
80.7861544	84.5370355	85.9653063			3.7508811	5.17915189999999	1.42827079999999
85.3331468	90.1897748	88.9074944			4.856628	3.57434760000001	1.28228039999999
88.5502165	94.240069	91.9304654			5.6898525	3.3802489	2.3096036
91.7413658	97.1113927	93.7208313			5.3700269	1.9794655	3.3905614
95.0833239	98.1761224	95.055713			3.0927985	0.0276108999999991	3.1204094
97.1032643	98.5746983	96.1090151			1.47143399999999	0.994249200000013	2.4656832
98.1513377	98.9492301	96.5567235			0.797892399999995	1.5946142	2.39250659999999
98.8350213	99.1408467	97.7044823			0.305825400000003	1.130539	1.4363644
99.0844073	99.4164491	98.8884862			0.332041799999999	0.195921099999993	0.527962899999991
99.2209629	99.5829077	99.4684064			0.361944800000003	0.247443500000003	0.114501300000001
99.9203124	99.9583854	99.7583666			0.0380729999999971	0.161945799999998	0.200018799999995
100	100	100			0	0	0
100	100	100			0	0	0
				Kolmogorov-Smirnov test
				Significant difference	For x = 9	For x = 4	For x = 4
				Difference	D = 5.69	D = 5.97	D = 4.97
					n = 147	n = 147	n = 134
					m = 134	m = 93	m = 93
				Calculation
					C = 0.6796	C = 0.791	C = 0.671
					p>0.05	p>0.05	p>0.05
				With
				Therefore
					0.20	0.15	0.10	0.05	0.025	0.01	0.005	0.001
					1.073	1.138	1.224	1.358	1.48	1.628	1.731	1.949

## Sheet: Supp. fig. 3g
Supp. fig 3g	Proportion of spines in contact with microglial processes for Stable activity spines
Baseline	Baseline	Stimulations	Stimulations	Stimulations	Stimulations
-10min- -5min	-5min-0min	0min-5min	5min-10min	10min-15min	15min-20min
0	1	1	1	1	1
0	1	1	1	1	1
0	1	1	1	0	1
1	1	1	0	0	0			Repeated measures ANOVA summary
1	0	0	0	0	0			Assume sphericity?	No
0	0	1	0	1	1			F	0.3177
1	1	1	1	1	1			P value	0.8644
1	0	1	1	1	0			P value summary	ns
0	0	1	0	1	1			Statistically significant (P < 0.05)?	No
1	1	0	1	1	1			Geisser-Greenhouse's epsilon	0.7917
0	1	1	1	1	1			R square	0.002383
1	1	1	1	0	1
1	0	1	0	0	0			Was the matching effective?
1	1	1	1	0	1			F	4.573
1	1	1	1	1	1			P value	<0.0001
1	1	1	1	1	1			P value summary	****
0	1	1	0	0	1			Is there significant matching (P < 0.05)?	Yes
0	0	0	0	0	0			R square	0.4771
1	1	1	0	1	0
1	0	0	0	0	0			ANOVA table	SS	DF	MS	F (DFn. DFd)	P value
0	1	1	1	1	1			Treatment (between columns)	0.245	5	0.049	F (3.958. 526.5) = 0.3177	P=0.8644
1	0	0	0	1	0			Individual (between rows)	93.84	133	0.7055	F (133. 665) = 4.573	P<0.0001
0	0	0	0	0	0			Residual (random)	102.6	665	0.1543
0	0	0	0	0	0			Total	196.7	803
0	0	0	0	0	0
0	1	1	1	0	0			Data summary
1	1	1	1	1	1			Number of treatments (columns)	6
0	0	0	0	0	0			Number of subjects (rows)	134
1	1	0	0	0	1
1	1	1	1	1	1
0	1	1	0	1	0
1	1	1	1	1	1
0	0	0	0	0	0			Number of families	1
1	0	0	0	1	1			Number of comparisons per family	15
0	0	0	0	0	1			Alpha	0.05
0	0	0	0	0	0
1	1	1	1	1	1			Tukey's multiple comparisons test	Mean Diff.	95.00% CI of diff.	Significant?	Summary	Adjusted P Value
1	1	1	0	1	1
1	1	1	1	1	1			-10 -5 vs. -5 0	-0.02239	-0.1467 to 0.1019	No	ns	0.9953	A-B
1	1	0	1	1	0			-10 -5 vs. 0 5	0.01493	-0.1287 to 0.1586	No	ns	0.9997	A-C
0	0	0	1	0	0			-10 -5 vs. 5 10	0.02985	-0.1231 to 0.1828	No	ns	0.9931	A-D
1	1	1	1	1	1			-10 -5 vs. 10 15	0	-0.1621 to 0.1621	No	ns	>0.9999	A-E
0	0	0	1	1	1			-10 -5 vs. 15 20	-0.01493	-0.1741 to 0.1442	No	ns	0.9998	A-F
1	1	1	1	1	0			-5 0 vs. 0 5	0.03731	-0.06151 to 0.1361	No	ns	0.8839	B-C
1	1	1	0	0	0			-5 0 vs. 5 10	0.05224	-0.0715 to 0.176	No	ns	0.826	B-D
0	1	1	0	1	1			-5 0 vs. 10 15	0.02239	-0.1291 to 0.1739	No	ns	0.9982	B-E
1	1	1	1	1	1			-5 0 vs. 15 20	0.007463	-0.1378 to 0.1528	No	ns	>0.9999	B-F
0	0	0	0	0	0			0 5 vs. 5 10	0.01493	-0.115 to 0.1448	No	ns	0.9995	C-D
1	1	1	1	1	1			0 5 vs. 10 15	-0.01493	-0.1649 to 0.1351	No	ns	0.9997	C-E
1	1	1	1	1	1			0 5 vs. 15 20	-0.02985	-0.1733 to 0.1136	No	ns	0.9908	C-F
1	1	1	1	0	1			5 10 vs. 10 15	-0.02985	-0.1596 to 0.0999	No	ns	0.9854	D-E
0	0	0	1	1	1			5 10 vs. 15 20	-0.04478	-0.1847 to 0.09515	No	ns	0.9394	D-F
1	0	1	1	1	1			10 15 vs. 15 20	-0.01493	-0.1253 to 0.09546	No	ns	0.9988	E-F
1	1	1	1	1	1
0	0	0	1	1	1
0	1	1	1	0	0			Test details	Mean 1	Mean 2	Mean Diff.	SE of diff.	n1	n2	q	DF
0	1	1	1	1	1
1	0	0	0	1	1			-10 -5 vs. -5 0	0.5746	0.597	-0.02239	0.04299	134	134	0.7365	133
1	1	1	1	1	1			-10 -5 vs. 0 5	0.5746	0.5597	0.01493	0.04967	134	134	0.425	133
0	0	1	1	1	1			-10 -5 vs. 5 10	0.5746	0.5448	0.02985	0.0529	134	134	0.798	133
0	0	0	1	1	0			-10 -5 vs. 10 15	0.5746	0.5746	0	0.05606	134	134	0	133
1	0	0	0	0	1			-10 -5 vs. 15 20	0.5746	0.5896	-0.01493	0.05503	134	134	0.3836	133
1	1	1	1	0	0			-5 0 vs. 0 5	0.597	0.5597	0.03731	0.03417	134	134	1.544	133
0	0	0	0	0	0			-5 0 vs. 5 10	0.597	0.5448	0.05224	0.04279	134	134	1.726	133
0	1	1	1	1	1			-5 0 vs. 10 15	0.597	0.5746	0.02239	0.0524	134	134	0.6042	133
0	0	0	0	0	0			-5 0 vs. 15 20	0.597	0.5896	0.007463	0.05024	134	134	0.21	133
1	1	1	1	1	1			0 5 vs. 5 10	0.5597	0.5448	0.01493	0.04493	134	134	0.4698	133
1	1	1	1	1	1			0 5 vs. 10 15	0.5597	0.5746	-0.01493	0.05188	134	134	0.4068	133
1	1	1	0	1	1			0 5 vs. 15 20	0.5597	0.5896	-0.02985	0.04962	134	134	0.8508	133
1	1	1	1	0	0			5 10 vs. 10 15	0.5448	0.5746	-0.02985	0.04487	134	134	0.9408	133
0	1	1	1	1	0			5 10 vs. 15 20	0.5448	0.5896	-0.04478	0.04839	134	134	1.309	133
1	1	1	1	0	0			10 15 vs. 15 20	0.5746	0.5896	-0.01493	0.03817	134	134	0.5529	133
0	0	0	1	1	1
1	1	0	0	0	0
1	1	1	1	0	0
1	0	0	0	0	0
0	0	0	0	0	0
1	1	0	1	1	1
1	1	0	1	1	1
0	1	1	0	0	0
1	1	0	1	1	1
0	0	0	0	0	0
1	1	1	1	1	1
1	1	1	1	1	1
1	1	0	1	1	1
1	1	0	0	1	1
1	0	0	0	0	0
0	0	0	0	1	1
1	1	1	1	1	1
0	0	0	0	0	0
0	0	0	0	1	1
0	0	0	0	1	0
1	1	1	0	0	0
0	0	0	0	0	1
1	1	1	1	1	0
1	1	0	0	0	0
1	1	1	1	0	1
0	0	0	0	1	1
1	1	1	1	1	1
1	1	1	1	1	1
1	1	1	0	0	0
0	0	0	0	0	0
0	0	0	1	0	0
0	0	0	1	1	1
1	1	0	0	0	1
0	1	1	0	0	1
0	0	0	0	1	1
0	1	1	1	1	1
0	0	0	1	0	0
1	1	1	1	0	1
0	0	0	1	1	0
1	1	1	1	1	1
1	1	1	1	1	1
0	1	1	1	1	1
1	0	0	0	0	0
0	0	0	0	0	0
1	1	0	1	1	0
0	0	0	0	0	0
1	1	1	1	1	1
1	1	1	0	0	0
1	0	0	0	0	0
0	1	0	0	0	0
0	0	0	0	0	0
0	0	0	0	1	1
1	1	1	0	1	1
0	0	1	0	1	1
1	0	0	0	1	1
1	1	1	1	0	0
1	0	1	0	0	1
1	1	1	1	1	1
1	1	1	1	1	1
1	1	1	1	1	1
1	1	1	1	1	1
1	1	1	1	1	1

## Sheet: Supp. fig. 3h
Supp. fig 3h	Percentage of time spent in contact with a microglial process (%) for Stable activity spines
Baseline	Baseline	Stimulations	Stimulations	Stimulations	Stimulations
-10min- -5min	-5min-0min	0min-5min	5min-10min	10min-15min	15min-20min
0	91.4923773	100	100	100	100
0	16.1173827	56.9307112	94.706317	100	100
0	21.500244	100	61.3911558	0	26.5712764
80.9046842	26.8834372	69.8395406	0	0	0			Repeated measures ANOVA summary
96.8116494	0	0	0	0	0			Assume sphericity?	No
0	0	16.0293351	0	10.8290145	91.6023204			F	0.8154
100	100	100	100	100	100			P value	0.4825
54.1888331	0	8.71383352	78.8249397	53.6872001	0			P value summary	ns
0	0	26.9393137	0	83.9227058	100			Statistically significant (P < 0.05)?	No
17.0536555	5.31747165	0	1.28179445	19.499061	89.3647808			Geisser-Greenhouse's epsilon	0.5807
0	69.9894779	67.811461	100	100	100			R square	0.006093
100	100	96.77354	47.8119509	0	10.5720788
38.3166559	0	37.5802546	0	0	0			Was the matching effective?
100	100	89.1906614	34.8905565	0	37.2725957			F	6.349
89.3181229	40.7081996	100	100	100	100			P value	<0.0001
100	100	100	35.9678261	67.9156747	100			P value summary	****
0	50.5492061	5.64624474	0	0	15.7933286			Is there significant matching (P < 0.05)?	Yes
0	0	0	0	0	0			R square	0.5579
58.2313078	11.2659459	11.2586538	0	16.6351979	0
24.5911001	0	0	0	0	0			ANOVA table	SS	DF	MS	F (DFn. DFd)	P value
0	56.2653318	100	100	100	100			Treatment (between columns)	3323	5	664.6	F (2.904. 386.2) = 0.8154	P=0.4825
13.4832165	0	0	0	11.176712	0			Individual (between rows)	688285	133	5175	F (133. 665) = 6.349	P<0.0001
0	0	0	0	0	0			Residual (random)	542012	665	815.1
0	0	0	0	0	0			Total	1233620	803
0	0	0	0	0	0
0	73.0452477	60.6471238	75.2382336	0	0			Data summary
83.0815291	100	84.3241325	41.6187338	66.5033576	100			Number of treatments (columns)	6
0	0	0	0	0	0			Number of subjects (rows)	134
80.7352441	84.346048	0	0	0	67.5509967
7.96475951	88.7679127	100	88.8236576	66.5033576	11.2472865
0	16.847965	5.68008041	0	44.4766611	0
100	100	100	100	88.9211421	100			Number of families	1
0	0	0	0	0	0			Number of comparisons per family	15
2.21391861	0	0	0	34.6153972	84.2066714			Alpha	0.05
0	0	0	0	0	16.7882413
0	0	0	0	0	0			Tukey's multiple comparisons test	Mean Diff.	95.00% CI of diff.	Significant?	Summary	Adjusted P Value
13.6155829	77.5009709	11.2586538	16.8922979	56.9349993	100
52.844557	32.4033288	5.57923684	0	22.156074	71.8312426			-10 -5 vs. -5 0	1.631	-6.257 to 9.518	No	ns	0.991	A-B
38.2340805	100	100	47.1098285	12.393321	11.2814224			-10 -5 vs. 0 5	0.4882	-9.779 to 10.76	No	ns	>0.9999	A-C
7.96409933	32.4368554	0	13.585424	9.89639943	0			-10 -5 vs. 5 10	6.011	-4.829 to 16.85	No	ns	0.5976	A-D
0	0	0	5.58585985	0	0			-10 -5 vs. 10 15	1.208	-11.08 to 13.49	No	ns	0.9997	A-E
48.3738239	43.9860917	55.0108864	19.371192	4.2341796	27.0637512			-10 -5 vs. 15 20	0.4207	-12.3 to 13.15	No	ns	>0.9999	A-F
0	0	0	76.1482855	100	77.5082464			-5 0 vs. 0 5	-1.142	-8.047 to 5.762	No	ns	0.9968	B-C
70.8117826	100	100	100	59.8623244	0			-5 0 vs. 5 10	4.381	-4.741 to 13.5	No	ns	0.7337	B-D
100	100	38.1090359	0	0	0			-5 0 vs. 10 15	-0.4229	-12.4 to 11.55	No	ns	>0.9999	B-E
0	1.32433023	32.4824645	0	12.3406487	67.3055354			-5 0 vs. 15 20	-1.21	-13.36 to 10.94	No	ns	0.9997	B-F
100	100	100	100	100	100			0 5 vs. 5 10	5.523	-1.84 to 12.89	No	ns	0.2592	C-D
0	0	0	0	0	0			0 5 vs. 10 15	0.7194	-10.08 to 11.52	No	ns	>0.9999	C-E
71.876291	8.84452767	50.6437683	83.0363372	100	100			0 5 vs. 15 20	-0.06753	-11.46 to 11.33	No	ns	>0.9999	C-F
5.55851161	18.151231	4.33407892	36.4667424	4.2341796	15.7318538			5 10 vs. 10 15	-4.804	-12.67 to 3.059	No	ns	0.4907	D-E
11.2158397	96.7207691	54.9477816	50.9733767	0	28.1892984			5 10 vs. 15 20	-5.591	-15.47 to 4.29	No	ns	0.5762	D-F
0	0	0	62.4153694	5.51390687	16.8934634			10 15 vs. 15 20	-0.787	-7.54 to 5.966	No	ns	0.9994	E-F
11.1867566	0	5.68901547	65.8942773	100	33.6866797
100	100	88.8525825	77.284113	26.4189599	10.1345561
0	0	0	59.150405	83.3930474	100			Test details	Mean 1	Mean 2	Mean Diff.	SE of diff.	n1	n2	q	DF
0	11.197753	56.3671445	35.1601587	0	0
100	83.1727684	83.1629063	52.2530514	33.3437136	15.7331772			-10 -5 vs. -5 0	34.72	33.09	1.631	2.728	134	134	0.8455	133
18.2064513	0	0	0	14.5402153	8.85066795			-10 -5 vs. 0 5	34.72	34.23	0.4882	3.551	134	134	0.1945	133
42.4489153	72.0873819	100	51.1165147	5.59193557	5.56738234			-10 -5 vs. 5 10	34.72	28.71	6.011	3.749	134	134	2.268	133
0	0	17.0330933	27.6569249	88.7507434	40.4714529			-10 -5 vs. 10 15	34.72	33.51	1.208	4.249	134	134	0.4019	133
0	0	0	32.1832828	79.8691634	0			-10 -5 vs. 15 20	34.72	34.3	0.4207	4.401	134	134	0.1352	133
5.6751641	0	0	0	0	57.3431111			-5 0 vs. 0 5	33.09	34.23	-1.142	2.388	134	134	0.6766	133
28.2505076	11.210506	78.7346046	6.72563298	0	0			-5 0 vs. 5 10	33.09	28.71	4.381	3.155	134	134	1.964	133
0	0	0	0	0	0			-5 0 vs. 10 15	33.09	33.51	-0.4229	4.141	134	134	0.1444	133
0	45.7788579	88.7778787	12.1836019	41.6318504	32.1275225			-5 0 vs. 15 20	33.09	34.3	-1.21	4.203	134	134	0.4071	133
0	0	0	0	0	0			0 5 vs. 5 10	34.23	28.71	5.523	2.546	134	134	3.068	133
100	26.4795159	67.5648431	100	71.8928564	77.7486636			0 5 vs. 10 15	34.23	33.51	0.7194	3.736	134	134	0.2723	133
100	76.334689	56.1752671	62.20115	22.5049824	16.6892421			0 5 vs. 15 20	34.23	34.3	-0.06753	3.941	134	134	0.02423	133
88.6401428	88.8764342	66.1678394	0	22.4404261	39.0056745			5 10 vs. 10 15	28.71	33.51	-4.804	2.719	134	134	2.498	133
11.3269301	67.9578745	43.5902962	1.11684384	0	0			5 10 vs. 15 20	28.71	34.3	-5.591	3.417	134	134	2.314	133
0	6.91730318	9.99190912	4.40079114	52.7034185	0			10 15 vs. 15 20	33.51	34.3	-0.787	2.335	134	134	0.4766	133
100	70.806137	44.953809	22.1991164	0	0
0	0	0	22.2643886	52.8659679	48.8831756
35.2649481	12.3807162	21.2136988	0	0	0
5.7293193	45.7795192	100	62.3307104	0	0
56.7337612	0	0	0	0	0
0	0	0	0	0	0
29.601483	5.52822141	0	37.7342338	100	100
88.6401428	94.3735741	100	62.2965983	58.502228	100
0	45.7788579	38.1468562	0	0	0
63.6152005	5.62642595	0	21.0848965	77.5595739	100
0	0	0	0	0	0
73.7238271	67.8917435	71.8118936	60.9872178	88.7317835	100
25.024613	55.6753629	100	100	88.7963398	93.219492
54.956315	25.5640669	0	11.1658478	6.80337732	22.272426
6.82836229	11.2534819	0	0	11.2524407	27.9556238
5.60041583	0	0	0	0	0
0	0	0	0	57.2852128	72.1113146
100	100	100	100	98.7721235	33.1787845
0	0	0	0	0	0
0	0	0	0	33.7398213	33.5408066
0	0	0	0	33.5450113	0
100	100	38.1422807	0	0	0
0	0	0	0	0	5.60078398
100	100	100	56.7657134	11.2586242	0
100	31.4041501	0	0	0	0
91.0090477	56.0883304	11.276975	62.3482472	0	5.60078398
0	0	0	0	30.4627811	100
100	100	100	100	100	100
100	100	100	100	100	21.1814718
5.61678698	11.2501901	11.2431838	0	0	0
0	0	0	0	0	0
0	0	0	11.1381623	0	0
0	0	0	9.90572836	69.3909118	55.5609421
75.1514414	3.28366812	0	0	0	11.1530021
0	68.6565879	83.0794925	0	0	45.6880343
0	0	0	0	58.3214392	37.6831865
0	6.93104728	100	88.8141689	100	100
0	0	0	22.3015644	0	0
100	70.6152613	11.3018099	5.60814706	0	22.2018409
0	0	0	33.421556	11.1660637	0
83.1694512	88.8224275	67.8353478	100	55.1336165	43.3663399
100	100	90.1036655	100	95.2012569	100
0	6.78259945	76.7075485	16.9817471	28.0994101	17.794026
11.1757908	0	0	0	0	0
0	0	0	0	0	0
100	31.4244057	0	21.312495	66.2639974	0
0	0	0	0	0	0
74.1735455	16.9591556	67.8686288	77.4582258	100	100
100	100	71.1598281	0	0	0
5.6197583	0	0	0	0	0
68.619164	50.5855314	0	0	0	0
0	0	0	0	0	0
0	0	0	0	72.9361677	72.2597462
5.62140923	5.68659621	5.60736269	0	27.9313077	15.5280501
0	0	76.6703133	0	39.2684047	23.3755205
22.4195998	0	0	0	78.4322863	27.8048461
11.1077726	17.9611683	9.93027455	22.5747013	4.79874306	0
5.52136301	0	11.0532629	0	0	22.2246631
50.3490061	1.09600324	11.1827624	5.56102493	77.5664754	88.9360307
43.8271809	25.8374461	16.626356	26.9074449	60.7365884	55.5178858
100	100	100	100	100	100
79.7625966	44.963699	44.3415624	21.312495	100	100
100	100	54.4659215	4.52964106	100	88.8393062

## Sheet: Supp. fig. 3i
Supp. fig 3i	Cumulative probability (%) during the Stimulations for Stable activity spines
Stable activity spines	Baseline			D S-B
25.1517243	23.452655			1.6990693
39.4304499	39.1726175			0.257832399999998
51.5898311	50.5953656			0.994465499999997
63.7379477	60.5337039			3.2042438
75.7513707	70.4175009			5.3338698
82.4100233	77.768234			4.6417893
86.8184844	83.7628321			3.05565230000001
89.5537257	88.143472			1.4102537
92.0688462	91.5735836			0.49526259999999
94.8209793	94.1911966			0.629782700000007
96.9479797	96.1050531			0.842926599999998
98.2285048	97.2623259			0.966178900000003
98.7991862	97.8857637			0.913422499999996
99.2971748	98.5601167			0.737058099999999
99.7114718	99.1297809			0.581690899999998
99.9176955	99.4240924			0.493603099999987
100	99.8790214			0.120978600000001
100	100			0
100	100			0
			Kolmogorov-Smirnov test
			Significant difference	For x = 5
			Difference	D = 5.334
				n = 134
				m = 374
			Calculation
				C = 0.536
				p>0.05
			With
			Therefore
				0.20	0.15	0.10	0.05	0.025	0.01	0.005	0.001
				1.073	1.138	1.224	1.358	1.48	1.628	1.731	1.949
