# Supplementary material for: Sleep decreases neuronal activity control of microglial dynamics in mice
Source: Nat Commun. 2022 Oct 21;13:6273. doi: 10.1038/s41467-022-34035-9 (PMC9586953; doi:10.1038/s41467-022-34035-9)
Supplement: Supplementary file 4 — Source Data [file 41467_2022_34035_MOESM4_ESM.zip › Excel_SupFig4.xlsx]

## Sheet: Sup4d
Supplementary Figure 4d	Percentage of time spent awake or in NREM and REM sleep during one imaging session of 35 minutes
Data
Wake	NREM sleep	REM sleep
56.1905	42.9762	0.833333
72.0238	26.5476	1.42687
49.7619	48.3333	1.90476
63.0556	36.9444	0
45.9524	48.8095	5.2381
37.1274	62.6016	0.271003
58.75	41.25	0
16.9318	82.9545	0.113636
44.5455	55.4545	0
55.5556	43.6667	0.777778
48.9217	48.2955	2.72418
64.2222	35.7778	0
55.2222	44.7778	0
37.9762	59.4048	2.61905
65.2381	34.7619	0

## Sheet: Sup4e
Supplementary Figure 4e	Percentage of time spent during wake, sleep and REM sleep during a 4-hour session
Data
Wake	NREM sleep	REM sleep
63.3229	35.514	1.16303
71.3562	28.1853	0.458494
58.1975	40.172	1.6306
73.1546	26.3963	0.44906
58.8112	39.3889	1.79992
55.9156	43.3221	0.762352
58.2793	40.7648	0.955958
73.5935	26.3896	0.0168947
61.2903	38.7097	0
58.388	40.0976	1.51439

## Sheet: Sup4f
Supplementary Figure 4f	Average duration of individual wake, NREM and REM sleep episodes during a 4-hour session
Data
Wake	NREM sleep	REM sleep
54.2	35.678	15
80.1495	38.557	10.3125
54.2083	46.5	23.8636
82.7389	39.0598	24.1667
53.6538	40.7	20
59.1875	58	26.25
47.8107	38.4375	18.2143
70.1	27.3913	0
56	46.26	0
54.3	42.4094	23.75

## Sheet: Sup4g
Supplementary Figure 4g	Total number of wake, NREM and REM sleep episodes with varying lengths over a 4-hour session
Data
Wake	NREM sleep	REM sleep
167.345	141.048	10.7579
127.821	103.507	5.55743
153.609	122.034	9.38722
126.847	94.5295	2.42383
156.613	137.338	12.0472
135.053	105.51	3.37632
173.956	149.386	6.87961
149.787	134.225	0
156.624	117.233	0
153.058	133.683	7.74975

## Sheet: Sup4h
Supplementary Figure 4h	Average duration of wake and sleep episodes chosen for morphology and motility quantification
Data
Wake episodes	Sleep episodes
230	230
407.5	182.5
377.5	205
840	280
370	452.5
197.5	177.5
207.5	175
152.5	195
475	207.5
212.5	400
287.5	192.5
350	487.5
317.5	1200
355	180
235	267.5
557.5	560
282.5	212.5
217.5	232.5
510	315
200	245
377.5	537.5
507.5	470
	340
	350
	297.5
	222.5
	265
	370
	230
	325
	630
	232.5
	390

## Sheet: Sup4i
Supplementary Figure 4i	Average duration of individual wake, NREM and REM sleep episodes for one imaging session of 35 minutes
Data
Wake	NREM sleep	REM sleep
40.431	35.6	17.5
116	50	15
47.3864	50.75	18.75
51.1607	30.7143	0
48	68	21.5
45.3333	81.8	5
67.7632	52.9412	0
26.25	114	0
48.625	70.8824	0
59.5	60.625	17.5
97.5	88.3333	26.25
33	18.9024	0
58.8	55.2778	0
33.8	58.5714	22.5
68.375	64.0909	0

## Sheet: Sup4j
Supplementary Figure 4j	Total number of wake, NREM and REM sleep episodes over 35-minute imaging sessions
Data
Wake	NREM sleep	REM sleep
29	25	1
13	11	2
22	20	2
28	21	0
20	15	5
17.0917	15.9523	2.27889
18.1364	16.2273	0
13.3636	15.2727	0
19.0909	16.2273	0
19.6	14.9333	0.933333
10.5	11.4545	1.90909
40.1333	38.2667	0
19.6	16.8	0
23	21	2
20	11	0

## Sheet: Sup4k
Supplementary Figure 4k	Average duration of wake and sleep from chosen wake and sleep episodes
Data
Wake episodes		Sleep epidoes
Wake	NREM sleep	Wake	NREM sleep
227.5	2.5	32.5	197.5
375	32.5	30	152.5
377.5	0	32.5	172.5
840	0	35	245
360	10	62.5	390
197.5	0	7.5	170
202.5	5	20	155
150	2.5	2.5	192.5
445	30	17.5	190
212.5	0	30	370
287.5	0	0	192.5
347.5	2.5	0	487.5
297.5	20	65	1135
355	0	0	180
235	0	47.5	220
555	2.5	40	520
280	2.5	0	212.5
205	12.5	0	232.5
510	0	0	315
200	0	10	235
372.5	5	12.5	525
505	2.5	32.5	437.5
		10	330
		22.5	327.5
		25	272.5
		0	222.5
		12.5	252.5
		0	370
		5	225
		15	310
		10	620
		22.5	210
		0	390

## Sheet: Sup4l
Supplementary Figure 4l	Average duration of wake and sleep from chosen wake and sleep episodes
Data
0-1h		1-2h		2-3h		3-4h
Wake	NREM sleep	Wake	NREM sleep	Wake	NREM sleep	Wake	NREM sleep
99.5139	0.486111	81.4583	18.6111	81.25	18.8194	62.7778	36.5972
73.6806	25.1389	58.9583	40.625	59.0972	39.8611	20.2083	13.125
96.6667	3.26389	86.4583	13.6111	73.1944	26.875	35.4167	64.6528
86.8056	13.1944	48.2639	51.8056	69.1667	30.9028	44.6528	55.4167
78.5417	21.1806	47.3611	50.625	56.3889	40.9722	55.8333	43.0556
70.2083	29.7917	55.4167	44.6528	58.8194	37.9861	10.7639	18.4028
65.6944	34.0278	71.25	27.3611	58.3333	41.5972	35.6944	64.3056
78.6806	21.25	59.375	39.7222	47.6389	51.0417	50.1389	48.4722
90.7639	8.95833	66.9444	33.0556	94.7917	5.13889	77.5	22.5694
77.0139	22.9861	50.5556	47.5	58.4028	39.2361	51.4583	48.4722
