# Supplementary material for: Sleep decreases neuronal activity control of microglial dynamics in mice
Source: Nat Commun. 2022 Oct 21;13:6273. doi: 10.1038/s41467-022-34035-9 (PMC9586953; doi:10.1038/s41467-022-34035-9)
Supplement: Supplementary file 4 — Source Data [file 41467_2022_34035_MOESM4_ESM.zip › Excel_SupFig5.xlsx]

## Sheet: Sup5a
Supplementary Figure 5a	Average frequency of spine Ca2+ transients during wake and during sleep
Data				Stastitics				Outlier identified
Wake	NREM sleep			Paired t test
0.002492	0			P value	0.1055				Wake activity	Sleep activity
0.007475	0.008696			P value summary	ns				0.030395
0.006645	0.016149			Significantly different (P < 0.05)?	No
0.005814	0.023602			One- or two-tailed P value?	Two-tailed			Method
0.008322	0.012158			t, df	t=1,641, df=66			Grubbs (Alpha = 0.05)	G = 3,676	G = 2,637
0.012328	0.008322			Number of pairs	67
0.009709	0.00152							Number of points
0.004161	0.013678			How big is the difference?				# Y values analyzed	68	68
0.009709	0.006079			Mean of differences (B - A)	0.00142			Outliers	1	0
0.004854	0.004559			SD of differences	0.007082
0.006935	0.015198			SEM of differences	0.0008653
0.010084	0.012531			95% confidence interval	-0,0003076 to 0,003147
0.017647	0.015038			R squared (partial eta squared)	0.0392
0.009244	0.007519
0.016807	0.005013			How effective was the pairing?
0.013445	0.011278			Correlation coefficient (r)	0.1756
0.000887	0.005453			P value (one tailed)	0.0776
0.01331	0.006543			P value summary	ns
0.010648	0.011996			Was the pairing significantly effective?	No
0.008873	0.014177
0.004437	0.005453
0.002662	0.005453
0.006211	0.013086
0.007098	0.015267
0.006211	0.005453
0	0.006543
0.017224	0.008242
0.018237	0.011905
0.016211	0.011905
0.004579	0.005952
0.021062	0.007937
0.013736	0.007937
0.004579	0.005952
0.007326	0.025794
0.005495	0.025794
0.007326	0.008929
0.002747	0.007937
0.007264	0.008658
0.006053	0.009524
0.004843	0.005195
0.006053	0.009524
0.01937	0.007745
0.006053	0.015584
0.008163	0.015977
0.005102	0.00282
0.004082	0.004699
0.007143	0.012218
0.005102	0.003759
0.008163	0.003759
0.007893	0.003932
0.003157	0.011796
0.009471	0.018349
0.008682	0.009174
0.017364	0.002621
0.005525	0.015727
0.007103	0.009174
0.017582	0.016698
0.014286	0.014842
0.012088	0.018553
0.00989	0.012987
0.015385	0.010204
0.018681	0.019481
0.007692	0.012987
0.018681	0.025046
0.002198	0.008349
0.013187	0.001855
0.005495	0.011132

## Sheet: Sup5b
Supplementary Figure 5b	Average frequency of spine Ca2+ transients during wake and during sleep per mouse
Data				Stastitics
Wake	NREM sleep			Wilcoxon matched-pairs signed rank test
0.00742	0.010838			P value	0.125
0.007213	0.008057			Exact or approximate P value?	Exact
0.010624	0.009783			P value summary	ns
0.010775	0.011662			Significantly different (P < 0.05)?	No
0.00931	0.011503			One- or two-tailed P value?	Two-tailed
				Sum of positive, negative ranks	14,00 , -1,000
				Sum of signed ranks (W)	13
				Number of pairs	5
				Number of ties (ignored)	0
				Median of differences
				Median	0.000887
				How effective was the pairing?
				rs (Spearman)	0.7
				P value (one tailed)	0.1167
				P value summary	ns
				Was the pairing significantly effective?	No

## Sheet: Sup5c
Supplementary Figure 5c	Percentage of time spent by the spine in contact with a microglial process during wake and sleep
Data				Stastitics
Wake	NREM sleep			Wilcoxon matched-pairs signed rank test
0.397483	0.443108			P value	0.4375
0.396068	0.254372			Exact or approximate P value?	Exact
0.37435	0.340347			P value summary	ns
0.330123	0.303151			Significantly different (P < 0.05)?	No
0.43758	0.411859			One- or two-tailed P value?	Two-tailed
				Sum of positive, negative ranks	4,000 , -11,00
				Sum of signed ranks (W)	-7
				Number of pairs	5
				Number of ties (ignored)	0
				Median of differences
				Median	-0.02697
				How effective was the pairing?
				rs (Spearman)	0.6
				P value (one tailed)	0.175
				P value summary	ns
				Was the pairing significantly effective?	No

## Sheet: Sup5d
Supplementary Figure 5d	The cumulative distribution of microglia-spine distance during wake episodes and sleep episodes for spines active during wake
Data					Stastitics
	Wake episodes	Sleep episodes			Kolmogorov-Smirnov test
0	0	0			P value	<0,0001
0.01	0	0			Exact or approximate P value?	Approximate
0.02	0	0			P value summary	****
0.03	0.126422	1.08827			Significantly different (P < 0.05)?	Yes
0.04	0.505689	1.20919			Kolmogorov-Smirnov D	0.2678
0.05	0.505689	1.20919
0.06	0.505689	1.20919
0.07	0.758534	1.33011
0.08	1.89633	2.78114
0.09	1.89633	2.78114
0.1	2.78129	3.74849
0.11	2.78129	3.74849
0.12	2.90771	3.86941
0.13	4.04551	5.0786
0.14	4.04551	5.0786
0.15	4.04551	5.0786
0.16	4.42478	6.40871
0.17	4.5512	6.65054
0.18	4.5512	6.65054
0.19	4.5512	6.65054
0.2	4.93047	6.77146
0.21	5.689	7.37606
0.22	5.94185	7.98065
0.23	6.06827	8.22249
0.24	6.06827	8.22249
0.25	6.57396	9.5526
0.26	6.70038	9.67352
0.27	6.8268	9.67352
0.28	6.8268	10.399
0.29	7.07965	10.7618
0.3	7.07965	10.7618
0.31	7.07965	10.7618
0.32	7.20607	10.8827
0.33	7.20607	10.8827
0.34	7.9646	11.0036
0.35	8.34387	11.3664
0.36	8.59671	11.8501
0.37	8.59671	11.8501
0.38	9.22882	13.0593
0.39	9.22882	13.0593
0.4	9.22882	13.0593
0.41	9.60809	14.3894
0.42	9.98736	14.7521
0.43	9.98736	14.7521
0.44	10.4931	15.5985
0.45	10.4931	15.5985
0.46	11.8837	16.0822
0.47	11.8837	16.0822
0.48	12.7686	16.9287
0.49	12.7686	16.9287
0.5	13.78	17.2914
0.51	13.9064	17.896
0.52	13.9064	17.896
0.53	13.9064	17.896
0.54	14.5386	20.1935
0.55	14.5386	20.1935
0.56	14.7914	20.1935
0.57	15.2971	20.919
0.58	15.2971	21.0399
0.59	15.8028	21.4027
0.6	15.8028	21.5236
0.61	16.1821	21.8863
0.62	16.1821	21.8863
0.63	17.5727	22.2491
0.64	17.5727	22.37
0.65	17.5727	22.37
0.66	17.5727	22.37
0.67	17.952	23.7001
0.68	17.952	23.7001
0.69	18.2048	23.7001
0.7	19.0898	24.9093
0.71	19.2162	24.9093
0.72	19.8483	24.9093
0.73	20.4804	25.2721
0.74	21.1125	25.8767
0.75	21.2389	25.8767
0.76	21.8711	27.2068
0.77	21.9975	27.4486
0.78	21.9975	27.4486
0.79	22.1239	28.416
0.8	22.6296	28.5369
0.81	22.756	28.5369
0.82	24.2731	29.0206
0.83	24.2731	29.0206
0.84	24.6523	29.1415
0.85	24.7788	29.1415
0.86	24.9052	29.5042
0.87	25.7901	30.3507
0.88	26.5487	30.3507
0.89	28.0657	32.769
0.9	28.0657	32.769
0.91	28.1922	32.769
0.92	29.5828	33.6155
0.93	29.5828	33.6155
0.94	30.7206	33.6155
0.95	31.3527	34.2201
0.96	31.3527	34.2201
0.97	31.8584	34.4619
0.98	31.9848	34.7037
0.99	32.3641	34.9456
1	32.3641	34.9456
1.01	34.2604	37.243
1.02	34.3869	37.6058
1.03	34.3869	37.6058
1.04	34.7661	38.0895
1.05	35.7775	38.3313
1.06	35.7775	38.3313
1.07	37.1681	38.3313
1.08	37.2946	38.815
1.09	37.421	38.815
1.1	37.8002	38.9359
1.11	37.8002	39.1778
1.12	38.1795	39.9033
1.13	38.5588	39.9033
1.14	39.823	41.7171
1.15	40.3287	41.9589
1.16	40.3287	41.9589
1.17	41.4665	42.6844
1.18	43.2364	43.0472
1.19	43.2364	43.0472
1.2	45.0063	43.289
1.21	45.0063	43.289
1.22	45.512	43.289
1.23	45.512	43.289
1.24	45.8913	44.8609
1.25	45.8913	44.8609
1.26	46.0177	46.6747
1.27	46.9027	47.763
1.28	46.9027	47.763
1.29	46.9027	47.763
1.3	48.5461	48.3676
1.31	48.5461	48.3676
1.32	49.4311	48.3676
1.33	49.4311	48.4885
1.34	50.1896	48.6094
1.35	50.1896	48.6094
1.36	50.1896	48.6094
1.37	50.9482	50.0605
1.38	50.9482	50.0605
1.39	51.201	51.7533
1.4	51.4539	52.1161
1.41	51.5803	52.1161
1.42	52.086	52.8416
1.43	53.3502	53.809
1.44	53.3502	53.809
1.45	54.2351	53.809
1.46	54.3616	54.0508
1.47	54.9937	54.1717
1.48	54.9937	54.1717
1.49	55.1201	54.2926
1.5	55.4994	55.3809
1.51	55.7522	55.3809
1.52	56.1315	56.8319
1.53	56.2579	56.8319
1.54	56.2579	56.8319
1.55	56.7636	56.8319
1.56	57.6486	56.9528
1.57	57.6486	56.9528
1.58	58.6599	56.9528
1.59	58.6599	56.9528
1.6	59.1656	57.1947
1.61	59.1656	57.1947
1.62	60.6827	58.5248
1.63	60.6827	58.5248
1.64	61.3148	58.5248
1.65	61.6941	59.0085
1.66	61.6941	59.0085
1.67	61.6941	59.0085
1.68	62.1998	59.8549
1.69	62.1998	59.8549
1.7	62.3262	59.8549
1.71	62.4526	59.8549
1.72	63.464	59.9758
1.73	63.8432	60.3386
1.74	63.9697	60.4595
1.75	65.1075	61.185
1.76	65.1075	61.185
1.77	65.2339	61.185
1.78	65.9924	61.6687
1.79	65.9924	61.6687
1.8	66.2453	61.6687
1.81	66.3717	61.9105
1.82	66.3717	61.9105
1.83	66.3717	61.9105
1.84	66.3717	61.9105
1.85	67.3831	62.0314
1.86	67.7623	62.1524
1.87	67.8888	62.1524
1.88	68.1416	64.208
1.89	68.1416	64.208
1.9	68.5209	64.8126
1.91	68.5209	64.8126
1.92	68.5209	64.8126
1.93	68.6473	64.9335
1.94	68.7737	65.4172
1.95	68.7737	65.4172
1.96	68.7737	65.4172
1.97	68.7737	65.4172
1.98	69.2794	65.7799
1.99	69.2794	65.7799
2	70.0379	66.5054
2.01	70.0379	66.5054
2.02	70.0379	66.5054
2.03	70.2908	66.6264
2.04	70.2908	66.6264
2.05	70.2908	66.6264
2.06	70.7965	66.6264
2.07	70.7965	66.6264
2.08	70.7965	66.6264
2.09	70.7965	66.6264
2.1	70.9229	66.6264
2.11	71.1757	66.7473
2.12	71.1757	66.9891
2.13	72.0607	68.4402
2.14	72.0607	68.4402
2.15	72.0607	68.4402
2.16	72.3135	69.4075
2.17	72.3135	69.4075
2.18	72.5664	69.4075
2.19	72.5664	69.5284
2.2	72.5664	69.5284
2.21	72.5664	69.5284
2.22	72.6928	69.5284
2.23	73.0721	69.5284
2.24	73.0721	69.7703
2.25	73.0721	69.7703
2.26	73.8306	70.8585
2.27	73.8306	70.8585
2.28	74.2099	71.2213
2.29	74.2099	71.2213
2.3	74.2099	71.2213
2.31	74.3363	71.2213
2.32	74.5891	71.3422
2.33	74.5891	71.3422
2.34	74.5891	71.3422
2.35	74.5891	71.4631
2.36	74.9684	71.4631
2.37	74.9684	71.4631
2.38	75.6005	72.4305
2.39	75.6005	72.4305
2.4	75.6005	72.4305
2.41	75.9798	73.156
2.42	75.9798	73.156
2.43	75.9798	73.156
2.44	76.9912	73.156
2.45	76.9912	73.2769
2.46	76.9912	73.2769
2.47	77.3704	73.2769
2.48	77.4968	73.2769
2.49	77.6233	73.2769
2.5	77.6233	73.2769
2.51	78.3818	75.2116
2.52	78.3818	75.2116
2.53	78.3818	75.2116
2.54	78.7611	76.179
2.55	78.7611	76.179
2.56	80.0253	76.179
2.57	80.0253	76.4208
2.58	80.0253	76.4208
2.59	80.0253	76.4208
2.6	80.0253	76.4208
2.61	80.1517	76.4208
2.62	80.2781	76.4208
2.63	80.2781	76.4208
2.64	80.6574	78.4764
2.65	80.6574	78.4764
2.66	81.2895	78.8392
2.67	81.2895	78.8392
2.68	81.2895	78.8392
2.69	82.3009	78.8392
2.7	82.3009	79.2019
2.71	82.3009	79.2019
2.72	82.3009	79.2019
2.73	82.3009	79.2019
2.74	83.4387	79.5647
2.75	83.4387	79.5647
2.76	83.5651	81.2576
2.77	83.5651	81.2576
2.78	83.5651	81.2576
2.79	84.4501	81.3785
2.8	84.4501	81.3785
2.81	84.4501	81.3785
2.82	84.8293	81.3785
2.83	85.0822	82.5877
2.84	85.0822	82.5877
2.85	85.0822	82.5877
2.86	85.2086	82.5877
2.87	85.4614	82.5877
2.88	85.4614	82.5877
2.89	85.5879	83.7969
2.9	85.5879	83.7969
2.91	85.5879	83.7969
2.92	85.7143	84.0387
2.93	85.7143	84.0387
2.94	85.7143	84.0387
2.95	85.9671	84.2805
2.96	85.9671	84.2805
2.97	85.9671	84.2805
2.98	85.9671	84.2805
2.99	86.3464	84.2805
3	87.4842	84.2805
3.01	87.4842	84.2805
3.02	87.8635	84.6433
3.03	87.8635	84.6433
3.04	87.9899	84.8851
3.05	88.622	85.127
3.06	88.622	85.127
3.07	89.1277	85.127
3.08	89.3805	85.2479
3.09	89.3805	85.2479
3.1	89.3805	85.3688
3.11	89.3805	85.3688
3.12	90.0126	85.3688
3.13	90.0126	85.3688
3.14	90.0126	85.3688
3.15	90.1391	85.3688
3.16	90.1391	85.3688
3.17	90.5183	85.3688
3.18	90.5183	85.3688
3.19	90.5183	85.3688
3.2	91.1504	85.6106
3.21	91.1504	85.6106
3.22	91.1504	85.6106
3.23	91.1504	85.7316
3.24	91.4033	85.8525
3.25	91.7826	85.8525
3.26	92.0354	85.8525
3.27	92.0354	86.2152
3.28	92.0354	86.2152
3.29	92.0354	86.2152
3.3	92.5411	86.3362
3.31	92.5411	86.3362
3.32	92.5411	86.3362
3.33	92.7939	86.6989
3.34	92.7939	86.6989
3.35	92.7939	86.6989
3.36	92.7939	86.8198
3.37	93.2996	87.0617
3.38	93.6789	87.5453
3.39	93.8053	87.5453
3.4	93.8053	87.5453
3.41	93.8053	87.5453
3.42	93.8053	87.5453
3.43	93.9317	87.5453
3.44	93.9317	87.5453
3.45	94.0581	87.5453
3.46	94.0581	87.6663
3.47	94.0581	87.6663
3.48	94.0581	87.6663
3.49	94.0581	87.6663
3.5	94.9431	88.1499
3.51	94.9431	88.1499
3.52	94.9431	88.1499
3.53	95.0695	88.1499
3.54	95.0695	88.1499
3.55	95.3224	88.1499
3.56	95.3224	88.1499
3.57	95.3224	88.1499
3.58	95.5752	88.6336
3.59	95.5752	88.6336
3.6	95.5752	88.6336
3.61	95.5752	88.6336
3.62	95.9545	88.7545
3.63	96.2073	88.8755
3.64	96.2073	88.8755
3.65	96.3337	88.8755
3.66	96.3337	88.8755
3.67	96.3337	88.8755
3.68	96.4602	88.8755
3.69	96.4602	88.8755
3.7	96.4602	88.8755
3.71	96.4602	89.3591
3.72	96.4602	89.3591
3.73	96.4602	89.3591
3.74	96.4602	89.3591
3.75	96.713	89.4801
3.76	96.9659	89.601
3.77	96.9659	89.601
3.78	96.9659	89.601
3.79	96.9659	89.601
3.8	96.9659	89.601
3.81	97.3451	89.601
3.82	97.3451	89.601
3.83	97.3451	89.601
3.84	97.3451	89.9637
3.85	97.3451	89.9637
3.86	97.3451	89.9637
3.87	97.3451	89.9637
3.88	97.3451	90.0846
3.89	97.3451	90.0846
3.9	97.3451	90.0846
3.91	97.3451	90.0846
3.92	97.3451	90.2056
3.93	97.4715	90.2056
3.94	97.4715	90.2056
3.95	97.4715	90.2056
3.96	97.4715	90.8102
3.97	97.4715	90.8102
3.98	97.4715	90.8102
3.99	97.4715	90.8102
4	97.9772	90.8102
4.01	98.1037	90.8102
4.02	98.1037	90.8102
4.03	98.1037	90.8102
4.04	98.1037	90.8102
4.05	98.1037	90.8102
4.06	98.2301	90.8102
4.07	98.2301	90.8102
4.08	98.2301	90.8102
4.09	98.2301	91.1729
4.1	98.2301	91.1729
4.11	98.2301	91.1729
4.12	98.2301	91.1729
4.13	98.4829	91.1729
4.14	98.4829	91.1729
4.15	98.4829	91.1729
4.16	98.4829	91.1729
4.17	98.4829	91.1729
4.18	98.4829	91.1729
4.19	98.4829	91.1729
4.2	98.4829	91.1729
4.21	98.4829	91.1729
4.22	98.4829	91.6566
4.23	98.4829	91.6566
4.24	98.4829	91.6566
4.25	98.4829	91.6566
4.26	98.6094	91.6566
4.27	98.6094	91.6566
4.28	98.6094	91.6566
4.29	98.6094	91.6566
4.3	98.6094	91.6566
4.31	98.6094	91.6566
4.32	98.6094	91.6566
4.33	98.6094	91.6566
4.34	98.6094	92.2612
4.35	98.6094	92.2612
4.36	98.6094	92.2612
4.37	98.6094	92.2612
4.38	98.6094	92.2612
4.39	98.6094	92.2612
4.4	98.6094	92.2612
4.41	98.6094	92.2612
4.42	98.6094	92.2612
4.43	98.6094	92.2612
4.44	98.6094	92.2612
4.45	98.6094	92.2612
4.46	98.6094	92.2612
4.47	98.6094	92.6239
4.48	98.6094	92.6239
4.49	98.6094	92.6239
4.5	98.6094	92.6239
4.51	98.6094	92.6239
4.52	98.6094	92.6239
4.53	98.6094	92.6239
4.54	98.6094	92.6239
4.55	98.6094	92.6239
4.56	98.6094	92.6239
4.57	98.6094	92.6239
4.58	98.6094	92.6239
4.59	98.7358	92.6239
4.6	98.7358	92.6239
4.61	98.7358	92.6239
4.62	98.7358	92.6239
4.63	98.7358	92.6239
4.64	98.8622	93.1076
4.65	98.8622	93.1076
4.66	98.8622	93.1076
4.67	98.8622	93.1076
4.68	98.8622	93.1076
4.69	98.8622	93.1076
4.7	98.8622	93.1076
4.71	98.8622	93.1076
4.72	98.8622	93.3495
4.73	98.8622	93.3495
4.74	98.8622	93.3495
4.75	98.8622	93.3495
4.76	98.9886	93.3495
4.77	98.9886	93.4704
4.78	98.9886	93.4704
4.79	98.9886	93.4704
4.8	98.9886	93.4704
4.81	98.9886	93.4704
4.82	98.9886	93.4704
4.83	98.9886	93.4704
4.84	98.9886	93.4704
4.85	98.9886	94.075
4.86	98.9886	94.075
4.87	98.9886	94.075
4.88	98.9886	94.075
4.89	99.115	94.075
4.9	99.115	94.1959
4.91	99.115	94.1959
4.92	99.115	94.1959
4.93	99.115	94.1959
4.94	99.115	94.1959
4.95	99.115	94.1959
4.96	99.115	94.1959
4.97	99.2415	94.1959
4.98	99.2415	94.8005
4.99	99.2415	94.8005
5	99.2415	94.8005
5.01	99.2415	94.8005
5.02	99.2415	94.8005
5.03	99.2415	94.8005
5.04	99.2415	94.8005
5.05	99.2415	94.8005
5.06	99.2415	94.8005
5.07	99.2415	94.8005
5.08	99.2415	94.8005
5.09	99.2415	94.8005
5.1	99.2415	94.8005
5.11	99.2415	94.8005
5.12	99.2415	94.8005
5.13	99.2415	94.8005
5.14	99.6207	94.8005
5.15	99.6207	94.8005
5.16	99.6207	94.8005
5.17	99.6207	94.8005
5.18	99.6207	94.8005
5.19	99.6207	95.7678
5.2	99.6207	95.7678
5.21	99.6207	95.7678
5.22	99.6207	95.7678
5.23	99.6207	95.7678
5.24	99.6207	95.7678
5.25	99.6207	95.7678
5.26	99.6207	95.7678
5.27	99.7472	95.7678
5.28	99.7472	95.8888
5.29	99.7472	95.8888
5.3	99.7472	95.8888
5.31	99.7472	99.1536
5.32	99.7472	99.1536
5.33	99.7472	99.1536
5.34	99.7472	99.1536
5.35	99.7472	99.1536
5.36	99.7472	99.1536
5.37	99.7472	99.1536
5.38	99.7472	99.1536
5.39	99.7472	99.1536
5.4	99.8736	100
5.41	99.8736	100
5.42	99.8736	100
5.43	99.8736	100
5.44	99.8736	100
5.45	99.8736	100
5.46	99.8736	100
5.47	99.8736	100
5.48	99.8736	100
5.49	99.8736	100
5.5	99.8736	100
5.51	99.8736	100
5.52	99.8736	100
5.53	99.8736	100
5.54	99.8736	100
5.55	99.8736	100
5.56	99.8736	100
5.57	99.8736	100
5.58	99.8736	100
5.59	99.8736	100
5.6	100	100
5.61	100	100
5.62	100	100
5.63	100	100
5.64	100	100
5.65	100	100
5.66	100	100
5.67	100	100
5.68	100	100
5.69	100	100
5.7	100	100
5.71	100	100
5.72	100	100
5.73	100	100
5.74	100	100
5.75	100	100
5.76	100	100
5.77	100	100
5.78	100	100
5.79	100	100
5.8	100	100
5.81	100	100
5.82	100	100
5.83	100	100
5.84	100	100
5.85	100	100
5.86	100	100
5.87	100	100
5.88	100	100
5.89	100	100
5.9	100	100
5.91	100	100
5.92	100	100
5.93	100	100
5.94	100	100
5.95	100	100
5.96	100	100
5.97	100	100
5.98	100	100
5.99	100	100
6	100	100
6.01	100	100
6.02	100	100
6.03	100	100
6.04	100	100
6.05	100	100
6.06	100	100
6.07	100	100
6.08	100	100
6.09	100	100
6.1	100	100
6.11	100	100
6.12	100	100
6.13	100	100
6.14	100	100
6.15	100	100
6.16	100	100
6.17	100	100
6.18	100	100
6.19	100	100
6.2	100	100
6.21	100	100
6.22	100	100
6.23	100	100
6.24	100	100
6.25	100	100
6.26	100	100
6.27	100	100
6.28	100	100
6.29	100	100
6.3	100	100

## Sheet: Sup5e
Supplementary Figure 5e	The cumulative distribution of microglia-spine distance during wake episodes and sleep episodes for spines active during sleep
Data					Stastitics
	Wake episodes	Sleep episodes			Kolmogorov-Smirnov test
0	0	0			P value	<0,0001
0.01	0	0			Exact or approximate P value?	Approximate
0.02	0	0			P value summary	****
0.03	0	0.361011			Significantly different (P < 0.05)?	Yes
0.04	0	0.361011			Kolmogorov-Smirnov D	0.168
0.05	0.362757	0.794224
0.06	0.362757	0.938628
0.07	0.483676	0.938628
0.08	0.604595	0.938628
0.09	0.604595	0.938628
0.1	0.967352	1.08303
0.11	1.08827	1.08303
0.12	1.08827	1.37184
0.13	1.57195	1.37184
0.14	1.57195	1.37184
0.15	1.57195	1.44404
0.16	1.69287	1.44404
0.17	1.81378	1.66065
0.18	1.9347	1.87726
0.19	1.9347	1.94946
0.2	1.9347	2.23827
0.21	2.05562	2.31047
0.22	2.78114	2.38267
0.23	2.78114	2.52708
0.24	2.78114	2.52708
0.25	3.02298	2.81588
0.26	3.02298	2.88809
0.27	3.02298	2.88809
0.28	3.02298	2.96029
0.29	3.02298	2.96029
0.3	3.38573	3.4657
0.31	3.38573	3.53791
0.32	3.38573	3.68231
0.33	3.38573	3.68231
0.34	3.50665	3.68231
0.35	3.62757	3.75451
0.36	3.62757	3.75451
0.37	3.62757	3.75451
0.38	3.62757	4.18773
0.39	3.62757	4.18773
0.4	3.62757	4.54874
0.41	3.62757	4.76534
0.42	3.99033	5.27076
0.43	4.71584	5.55957
0.44	4.71584	5.63177
0.45	4.71584	5.63177
0.46	4.71584	5.92058
0.47	4.71584	5.92058
0.48	4.83676	5.99278
0.49	4.83676	5.99278
0.5	4.83676	6.5704
0.51	5.32043	6.7148
0.52	5.32043	6.7148
0.53	5.32043	6.7148
0.54	5.32043	6.787
0.55	5.44135	7.22022
0.56	5.80411	7.58123
0.57	5.92503	7.58123
0.58	6.04595	7.58123
0.59	6.16687	8.44765
0.6	6.16687	8.44765
0.61	6.16687	8.51986
0.62	6.16687	8.51986
0.63	6.89238	9.60289
0.64	6.89238	9.60289
0.65	6.89238	9.60289
0.66	7.13422	9.60289
0.67	7.13422	9.74729
0.68	7.25514	10.0361
0.69	7.25514	10.0361
0.7	7.85973	10.0361
0.71	7.85973	10.0361
0.72	8.10157	10.7581
0.73	8.46433	10.9025
0.74	8.46433	11.2635
0.75	8.46433	11.2635
0.76	9.43168	12.13
0.77	9.43168	12.2744
0.78	9.67352	12.4188
0.79	9.67352	12.4188
0.8	9.79444	12.7798
0.81	10.1572	13.213
0.82	10.399	13.213
0.83	11.0036	13.2852
0.84	11.2455	13.5018
0.85	11.2455	13.5018
0.86	11.2455	13.5018
0.87	11.2455	13.7184
0.88	11.2455	13.7184
0.89	11.4873	14.296
0.9	11.4873	14.296
0.91	12.0919	14.7292
0.92	12.0919	14.7292
0.93	12.2128	15.1624
0.94	12.6965	15.5235
0.95	12.6965	15.5235
0.96	13.0593	15.6679
0.97	13.0593	16.1011
0.98	13.6639	16.1011
0.99	13.6639	16.3899
1	13.6639	16.3899
1.01	13.6639	16.4621
1.02	14.3894	16.6065
1.03	14.3894	16.6065
1.04	15.2358	16.8953
1.05	15.2358	16.8953
1.06	15.9613	17.7617
1.07	16.0822	17.7617
1.08	17.1705	17.8339
1.09	17.1705	17.8339
1.1	17.2914	18.556
1.11	17.6542	18.8448
1.12	17.6542	19.1336
1.13	17.6542	19.1336
1.14	17.6542	19.4946
1.15	18.0169	19.639
1.16	18.0169	19.639
1.17	18.2588	20.4332
1.18	18.3797	20.8664
1.19	19.2261	21.5162
1.2	19.7098	21.5162
1.21	20.1935	21.6607
1.22	20.1935	22.2383
1.23	20.1935	22.2383
1.24	20.4353	23.2491
1.25	20.4353	23.2491
1.26	20.4353	23.2491
1.27	20.919	23.4657
1.28	20.919	23.4657
1.29	21.5236	23.6101
1.3	21.5236	23.6101
1.31	21.6445	23.8267
1.32	22.4909	24.7653
1.33	22.7328	24.7653
1.34	22.9746	24.7653
1.35	23.2164	25.7762
1.36	24.3047	25.8484
1.37	24.3047	26.1372
1.38	24.3047	26.1372
1.39	24.3047	26.2094
1.4	24.7884	26.5704
1.41	24.7884	26.5704
1.42	25.393	26.787
1.43	25.393	26.787
1.44	26.1185	27.6534
1.45	26.1185	27.6534
1.46	26.3603	27.6534
1.47	26.844	28.0144
1.48	26.844	28.4476
1.49	27.9323	28.5921
1.5	28.416	29.0975
1.51	28.416	29.0975
1.52	28.7787	29.6029
1.53	28.7787	29.6029
1.54	29.5042	30.0361
1.55	29.5042	30.1083
1.56	29.6252	30.3249
1.57	29.9879	30.6137
1.58	30.3507	30.6137
1.59	30.8343	30.8303
1.6	30.8343	31.1913
1.61	30.8343	31.1913
1.62	32.5272	32.4188
1.63	32.5272	32.4188
1.64	32.5272	32.491
1.65	32.89	32.852
1.66	32.89	32.852
1.67	34.2201	33.1408
1.68	34.2201	33.1408
1.69	34.2201	33.574
1.7	34.5828	34.0794
1.71	35.1874	34.0794
1.72	35.5502	34.2238
1.73	35.5502	34.4404
1.74	35.792	34.7292
1.75	37.0012	35.1624
1.76	37.0012	35.1624
1.77	37.1221	35.5957
1.78	37.1221	35.5957
1.79	37.1221	35.5957
1.8	38.2104	36.0289
1.81	38.2104	36.0289
1.82	38.6941	37.1119
1.83	38.9359	37.1841
1.84	39.9033	37.4007
1.85	39.9033	37.4007
1.86	39.9033	37.4729
1.87	40.266	37.6895
1.88	42.5635	38.1949
1.89	42.5635	38.1949
1.9	42.8053	39.1336
1.91	42.8053	39.1336
1.92	43.5308	39.5668
1.93	43.5308	39.7834
1.94	43.5308	39.7834
1.95	44.2563	40.722
1.96	44.3773	40.722
1.97	44.6191	40.9386
1.98	44.6191	40.9386
1.99	44.6191	40.9386
2	46.191	41.8051
2.01	46.191	41.8051
2.02	46.191	41.9495
2.03	47.0375	42.6715
2.04	47.0375	42.6715
2.05	47.763	43.2491
2.06	47.763	43.3213
2.07	47.763	43.6823
2.08	48.2467	44.3321
2.09	48.3676	44.3321
2.1	48.7304	44.5487
2.11	48.7304	44.6931
2.12	49.5768	44.7653
2.13	51.5115	45.0541
2.14	51.5115	45.0541
2.15	51.7533	45.4874
2.16	51.7533	45.5596
2.17	51.7533	45.5596
2.18	52.237	46.426
2.19	52.237	46.426
2.2	52.8416	46.9314
2.21	53.3253	47.0036
2.22	53.688	47.2202
2.23	53.688	47.2202
2.24	53.688	47.6534
2.25	53.9299	47.7978
2.26	54.5345	47.87
2.27	54.5345	47.87
2.28	54.7763	48.1588
2.29	54.7763	48.1588
2.3	55.0181	48.4477
2.31	55.0181	48.5199
2.32	55.0181	48.5199
2.33	55.26	49.2419
2.34	55.3809	49.3863
2.35	55.6227	49.3863
2.36	55.6227	49.5307
2.37	55.6227	49.5307
2.38	56.9528	50.2527
2.39	56.9528	50.2527
2.4	57.0738	50.3971
2.41	57.3156	50.7581
2.42	57.3156	50.7581
2.43	57.3156	50.9025
2.44	57.3156	50.9747
2.45	57.4365	51.3357
2.46	57.7993	51.3357
2.47	57.7993	51.3357
2.48	57.9202	51.3357
2.49	57.9202	51.5523
2.5	58.4039	51.8412
2.51	59.2503	52.2022
2.52	59.2503	52.2022
2.53	59.3712	52.5632
2.54	59.3712	52.5632
2.55	59.3712	52.5632
2.56	59.3712	52.852
2.57	59.3712	52.852
2.58	59.9758	53.3574
2.59	60.0967	53.4296
2.6	60.2176	53.5018
2.61	60.2176	53.5018
2.62	60.2176	53.8628
2.63	60.7013	54.4404
2.64	61.0641	55.1624
2.65	61.0641	55.1624
2.66	61.5478	55.5235
2.67	61.5478	55.5235
2.68	61.6687	55.8845
2.69	61.6687	55.8845
2.7	61.6687	55.8845
2.71	62.1524	56.1733
2.72	62.3942	56.1733
2.73	62.3942	56.1733
2.74	62.3942	56.3899
2.75	62.3942	56.3899
2.76	63.1197	58.3394
2.77	63.1197	58.3394
2.78	63.2406	58.4115
2.79	63.9661	58.556
2.8	63.9661	58.556
2.81	63.9661	58.7726
2.82	63.9661	58.7726
2.83	63.9661	58.8448
2.84	64.0871	58.917
2.85	64.5707	58.9892
2.86	64.5707	58.9892
2.87	64.5707	59.1336
2.88	64.9335	59.2058
2.89	65.2963	59.4224
2.9	65.2963	59.4224
2.91	65.4172	59.4224
2.92	65.5381	59.4224
2.93	65.5381	59.4224
2.94	65.659	59.4946
2.95	65.659	59.4946
2.96	65.7799	59.8556
2.97	65.7799	59.8556
2.98	66.5054	59.9278
2.99	66.5054	59.9278
3	66.5054	60.1444
3.01	66.9891	60.7942
3.02	67.3519	61.083
3.03	67.3519	61.083
3.04	67.7146	61.2996
3.05	67.8355	61.5162
3.06	68.0774	61.7328
3.07	68.0774	61.7328
3.08	68.4402	61.8051
3.09	68.8029	62.0217
3.1	68.9238	62.0217
3.11	69.4075	62.0217
3.12	69.4075	62.1661
3.13	69.4075	62.1661
3.14	69.7703	62.3827
3.15	70.0121	62.5993
3.16	70.3748	62.6715
3.17	70.6167	62.8881
3.18	70.6167	62.8881
3.19	70.8585	63.3935
3.2	70.8585	63.3935
3.21	70.8585	63.3935
3.22	70.8585	63.6101
3.23	70.8585	63.6101
3.24	71.1004	63.6101
3.25	71.1004	63.6823
3.26	72.0677	63.9711
3.27	72.4305	64.1877
3.28	72.4305	64.1877
3.29	72.4305	64.3321
3.3	72.6723	64.3321
3.31	72.6723	64.3321
3.32	72.7932	64.6931
3.33	72.7932	64.6931
3.34	72.9142	64.6931
3.35	73.156	64.9819
3.36	73.2769	65.1986
3.37	73.2769	65.1986
3.38	73.3978	65.343
3.39	73.5187	65.4874
3.4	74.1233	65.4874
3.41	74.1233	65.4874
3.42	74.3652	65.4874
3.43	74.7279	65.5596
3.44	74.7279	65.5596
3.45	74.9698	66.065
3.46	75.0907	66.065
3.47	75.2116	66.3538
3.48	75.2116	66.3538
3.49	75.3325	66.5704
3.5	75.4535	67.0758
3.51	75.4535	67.0758
3.52	75.4535	67.3646
3.53	76.2999	67.6534
3.54	76.6626	67.7256
3.55	77.1463	67.7978
3.56	77.1463	67.7978
3.57	77.3881	68.1588
3.58	77.3881	68.1588
3.59	77.5091	68.1588
3.6	77.63	68.3755
3.61	77.63	68.3755
3.62	77.7509	68.7365
3.63	77.7509	69.6029
3.64	77.7509	69.6029
3.65	77.8718	70.1083
3.66	77.8718	70.1083
3.67	78.1137	70.4693
3.68	79.2019	70.5415
3.69	79.2019	70.5415
3.7	79.6856	71.1191
3.71	79.6856	71.1191
3.72	79.8065	71.3357
3.73	79.8065	71.3357
3.74	79.8065	71.4079
3.75	79.8065	71.4079
3.76	79.8065	72.491
3.77	79.8065	72.7798
3.78	79.8065	73.0686
3.79	79.8065	73.0686
3.8	80.532	73.3574
3.81	80.8948	73.4296
3.82	80.8948	73.4296
3.83	81.6203	74.2238
3.84	81.9831	74.2238
3.85	81.9831	74.3682
3.86	81.9831	74.3682
3.87	81.9831	74.4404
3.88	82.2249	75.2347
3.89	82.2249	75.2347
3.9	82.3458	75.6679
3.91	82.3458	75.8845
3.92	83.3132	76.2455
3.93	83.555	76.2455
3.94	83.555	76.2455
3.95	83.555	76.8231
3.96	83.555	76.8231
3.97	83.555	76.8231
3.98	83.555	76.8231
3.99	83.555	76.8231
4	83.6759	76.9675
4.01	83.9178	77.4007
4.02	83.9178	77.4007
4.03	83.9178	78.195
4.04	83.9178	78.195
4.05	84.2805	78.556
4.06	84.4014	78.556
4.07	84.4014	78.556
4.08	85.4897	79.0614
4.09	85.4897	79.0614
4.1	85.7316	79.0614
4.11	85.7316	79.0614
4.12	85.7316	79.0614
4.13	85.7316	79.0614
4.14	86.0943	79.278
4.15	86.2152	79.4946
4.16	86.2152	79.7834
4.17	86.2152	79.7834
4.18	86.6989	79.9278
4.19	86.6989	79.9278
4.2	87.6663	80.722
4.21	87.6663	80.722
4.22	87.7872	80.722
4.23	87.7872	80.722
4.24	87.7872	80.722
4.25	87.7872	81.0108
4.26	87.9081	81.2274
4.27	87.9081	81.2274
4.28	88.029	81.8773
4.29	88.029	81.8773
4.3	88.2709	81.9495
4.31	88.6336	82.0217
4.32	88.6336	82.0217
4.33	89.3591	82.6715
4.34	89.3591	82.6715
4.35	89.3591	82.6715
4.36	89.3591	82.6715
4.37	89.3591	82.6715
4.38	89.3591	82.8881
4.39	90.0846	82.9603
4.4	90.3265	83.1769
4.41	90.3265	83.4657
4.42	90.3265	83.4657
4.43	90.3265	83.4657
4.44	90.3265	83.5379
4.45	90.3265	83.5379
4.46	91.7775	84.4043
4.47	91.7775	84.4043
4.48	92.2612	84.4043
4.49	92.2612	84.4043
4.5	92.2612	84.5487
4.51	92.2612	84.5487
4.52	92.7449	84.9819
4.53	92.7449	85.4874
4.54	92.7449	85.9206
4.55	92.7449	85.9206
4.56	93.1076	85.9206
4.57	93.1076	85.9206
4.58	93.7122	86.426
4.59	93.7122	86.426
4.6	95.1632	86.426
4.61	95.1632	86.426
4.62	95.1632	86.426
4.63	95.2842	86.426
4.64	96.0097	86.7148
4.65	96.0097	86.7148
4.66	96.1306	87.0758
4.67	96.1306	87.0758
4.68	96.1306	87.0758
4.69	96.1306	87.0758
4.7	96.1306	87.0758
4.71	96.2515	87.7978
4.72	96.2515	87.7978
4.73	96.2515	87.7978
4.74	96.2515	87.7978
4.75	96.2515	87.7978
4.76	96.2515	88.0144
4.77	96.6143	88.1588
4.78	96.7352	88.5921
4.79	96.7352	88.7365
4.8	96.7352	88.7365
4.81	96.7352	88.7365
4.82	96.977	88.8087
4.83	96.977	88.8087
4.84	96.977	89.7473
4.85	96.977	89.7473
4.86	96.977	89.7473
4.87	96.977	89.7473
4.88	97.0979	89.9639
4.89	97.0979	89.9639
4.9	97.0979	90.0361
4.91	97.0979	90.3249
4.92	97.0979	90.3971
4.93	97.0979	90.3971
4.94	97.0979	90.3971
4.95	97.0979	90.3971
4.96	97.2189	91.4079
4.97	97.2189	91.4079
4.98	97.2189	91.4079
4.99	97.2189	91.4079
5	97.2189	91.4079
5.01	97.3398	91.5524
5.02	97.7025	91.9856
5.03	97.7025	91.9856
5.04	97.7025	92.5632
5.05	97.7025	92.5632
5.06	97.7025	92.5632
5.07	97.8235	92.6354
5.08	97.8235	92.6354
5.09	97.9444	93.4296
5.1	97.9444	93.4296
5.11	97.9444	93.4296
5.12	97.9444	93.4296
5.13	97.9444	93.4296
5.14	98.0653	93.6462
5.15	98.1862	93.935
5.16	98.1862	94.3682
5.17	98.1862	94.5126
5.18	98.1862	94.5126
5.19	98.1862	94.657
5.2	98.3071	94.657
5.21	98.3071	94.657
5.22	98.549	95.0181
5.23	98.549	95.0181
5.24	98.549	95.0181
5.25	98.549	95.0181
5.26	98.7908	95.0181
5.27	98.7908	95.0181
5.28	99.1536	95.3069
5.29	99.1536	95.5235
5.3	99.1536	95.5957
5.31	99.1536	95.5957
5.32	99.2745	95.7401
5.33	99.2745	95.7401
5.34	99.5163	95.7401
5.35	99.5163	95.7401
5.36	99.5163	95.7401
5.37	99.5163	95.7401
5.38	99.5163	95.7401
5.39	99.5163	95.8123
5.4	99.5163	96.1733
5.41	99.5163	96.1733
5.42	99.5163	96.4621
5.43	99.5163	96.4621
5.44	99.5163	96.4621
5.45	99.5163	96.4621
5.46	99.5163	96.4621
5.47	99.6372	96.5343
5.48	99.6372	96.5343
5.49	99.6372	96.5343
5.5	99.6372	96.5343
5.51	99.6372	96.5343
5.52	99.6372	96.5343
5.53	99.6372	96.5343
5.54	99.6372	96.9675
5.55	99.6372	96.9675
5.56	99.6372	96.9675
5.57	99.6372	97.0397
5.58	99.6372	97.0397
5.59	99.6372	97.0397
5.6	99.8791	97.1119
5.61	99.8791	97.1119
5.62	99.8791	97.1119
5.63	99.8791	97.1119
5.64	99.8791	97.1119
5.65	99.8791	97.1119
5.66	99.8791	97.1119
5.67	99.8791	97.4007
5.68	99.8791	97.4007
5.69	99.8791	97.4007
5.7	99.8791	97.4007
5.71	99.8791	97.4007
5.72	100	97.5451
5.73	100	97.5451
5.74	100	97.5451
5.75	100	97.5451
5.76	100	97.5451
5.77	100	97.6173
5.78	100	97.6173
5.79	100	97.6173
5.8	100	97.6173
5.81	100	97.6173
5.82	100	97.6173
5.83	100	97.6173
5.84	100	97.6173
5.85	100	97.6895
5.86	100	97.6895
5.87	100	97.6895
5.88	100	97.6895
5.89	100	97.6895
5.9	100	97.7617
5.91	100	97.7617
5.92	100	97.9783
5.93	100	97.9783
5.94	100	97.9783
5.95	100	97.9783
5.96	100	97.9783
5.97	100	97.9783
5.98	100	97.9783
5.99	100	97.9783
6	100	97.9783
6.01	100	97.9783
6.02	100	97.9783
6.03	100	97.9783
6.04	100	97.9783
6.05	100	97.9783
6.06	100	97.9783
6.07	100	97.9783
6.08	100	97.9783
6.09	100	97.9783
6.1	100	97.9783
6.11	100	97.9783
6.12	100	97.9783
6.13	100	97.9783
6.14	100	97.9783
6.15	100	97.9783
6.16	100	97.9783
6.17	100	97.9783
6.18	100	98.3393
6.19	100	98.3393
6.2	100	98.3393
6.21	100	98.3393
6.22	100	98.3393
6.23	100	98.3393
6.24	100	98.3393
6.25	100	98.3393
6.26	100	98.3393
6.27	100	98.3393
6.28	100	98.556
6.29	100	98.556
6.3	100	100

## Sheet: Sup5f
Supplementary Figure 5f	For episodes of wake and sleep, duration of contact between microglial processes and spines active during wake
Data				Stastitics
Wake	NREM sleep			Wilcoxon matched-pairs signed rank test
241.5	197.75			P value	0.0625
367.5	140			Exact or approximate P value?	Exact
387.8	291.2			P value summary	ns
396.667	273			Significantly different (P < 0.05)?	No
536.2	513.8			One- or two-tailed P value?	Two-tailed
				Sum of positive, negative ranks	0,000 , -15,00
				Sum of signed ranks (W)	-15
				Number of pairs	5
				Number of ties (ignored)	0
				Median of differences
				Median	-96.6
				How effective was the pairing?
				rs (Spearman)	0.8
				P value (one tailed)	0.0667
				P value summary	ns
				Was the pairing significantly effective?	No

## Sheet: Sup5g
Supplementary Figure 5g	For episodes of wake and sleep, duration of contact between microglial processes and spines active during sleep
Data				Stastitics
Wake	NREM sleep			Wilcoxon matched-pairs signed rank test
544.25	402.5			P value	0.1875
760.667	506.333			Exact or approximate P value?	Exact
439.25	425.25			P value summary	ns
236.727	276.818			Significantly different (P < 0.05)?	No
413	273			One- or two-tailed P value?	Two-tailed
				Sum of positive, negative ranks	2,000 , -13,00
				Sum of signed ranks (W)	-11
				Number of pairs	5
				Number of ties (ignored)	0
				Median of differences
				Median	-140
				How effective was the pairing?
				rs (Spearman)	0.8
				P value (one tailed)	0.0667
				P value summary	ns
				Was the pairing significantly effective?	No

## Sheet: Sup5h
Supplementary Figure 5h	Frequency of spine Ca2+ transients during or before/after contact with microglial processes per mouse
Data				Stastitics
Before/after contact	During contact			Wilcoxon matched-pairs signed rank test
0.01144	0.005728			P value	0.3125
0.00884	0.006517			Exact or approximate P value?	Exact
0.010006	0.010402			P value summary	ns
0.009618	0.010118			Significantly different (P < 0.05)?	No
0.013199	0.010049			One- or two-tailed P value?	Two-tailed
				Sum of positive, negative ranks	3,000 , -12,00
				Sum of signed ranks (W)	-9
				Number of pairs	5
				Number of ties (ignored)	0
				Median of differences
				Median	-0.002323
				How effective was the pairing?
				rs (Spearman)	-0.1
				P value (one tailed)	0.475
				P value summary	ns
				Was the pairing significantly effective?	No

## Sheet: Sup5i
Supplementary Figure 5i	Frequency of spine Ca2+ before/after and during microglial contact during episodes of wake and episodes of sleep
Data						Stastitics
Wake frequency without contact	Wake frequency with contact	Sleep frequency without contact	Sleep frequency with contact			Friedman test
0.00516	0.011361	0.008356	0.01528			P value	0.0087
0.004858	0.00661	0.007663	0.00957			Exact or approximate P value?	Exact
0.011149	0.007553	0.008999	0.012823			P value summary	**
0.009749	0.008565	0.010037	0.013063			Are means signif. different? (P < 0.05)	Yes
0.007447	0.011428	0.009689	0.01153			Number of groups	4
						Friedman statistic	9.96
						Data summary
						Number of treatments (columns)	4
						Number of subjects (rows)	5
						Number of families	1
						Number of comparisons per family	6
						Alpha	0.05
						Dunn's multiple comparisons test	Rank sum diff,	Significant?	Summary	Adjusted P Value
						Wake frequency before/after contact vs. Wake frequency with contact	-2	No	ns	>0,9999	A-B
						Wake frequency before/after contact vs. Sleep frequency before/after contact	-4	No	ns	>0,9999	A-C
						Wake frequency before/after contact vs. Sleep frequency with contact	-12	Yes	*	0.0197	A-D
						Wake frequency with contact vs. Sleep frequency before/after contact	-2	No	ns	>0,9999	B-C
						Wake frequency with contact vs. Sleep frequency with contact	-10	No	ns	0.0858	B-D
						Sleep frequency before/after contact vs. Sleep frequency with contact	-8	No	ns	0.3003	C-D
						Test details	Rank sum 1	Rank sum 2	Rank sum diff,	n1	n2	Z
						Wake frequency before/after contact vs. Wake frequency with contact	8	10	-2	5	5	0.4899
						Wake frequency before/after contact vs. Sleep frequency before/after contact	8	12	-4	5	5	0.9798
						Wake frequency before/after contact vs. Sleep frequency with contact	8	20	-12	5	5	2.939
						Wake frequency with contact vs. Sleep frequency before/after contact	10	12	-2	5	5	0.4899
						Wake frequency with contact vs. Sleep frequency with contact	10	20	-10	5	5	2.449
						Sleep frequency before/after contact vs. Sleep frequency with contact	12	20	-8	5	5	1.96
